# Supplementary material for: Phylogenomic Reconstruction and Functional Divergence of the PARP Gene Family Illuminate Its Role in Plant Terrestrialization
Source: Int J Mol Sci. 2025 Dec 22;27(1):117. doi: 10.3390/ijms27010117 (PMC12785305; doi:10.3390/ijms27010117)
Supplement: Supplementary file 1 [file ijms-27-00117-s001.zip › Table S2.xlsx]

## Sheet: Table S2
Gene ID	Sequence
73333	DQMMYGPLEPCPSCGGALKFAVHEYTCTGYISEWSKCGFSTKNVPRKKEPLKIPKQLKNDYITKRPVRHTEDSAKPAPGKPFSGMHILLAGRTKRPQYKLRGDFEKHGGKVAHALKEGITCLVVAESDLSSGVYAKIGDARSKNIPVVKESWLQDCLSKNEVLDFAPYLFGAQAEGDKRAAKKQQVDQGPVVRFLQIKLAGKKYVHKDSELDKEGGRVFEHEGIVYNCAFSICDQTSGLNHCAAQQLVQVPDGTLYFYHKRGRLATGVPVNERMDEQTDVNKAIHNFAALFKEITGNEFEAWEREKKFTKKRSKFYPVDMDDVCDARAGGLQDQQLGVVAVHCKLDPKVARFCKCLFSQAVYRHAMFEMGINSPELPLGSLSEFHFKRCEECLLEFADF…
90144	MEPDHPWRAEYAKSSRAACGACHEKIDKDELRLGRMVESPKFDGWIPVWHHYSCIAVKKNTISSIEDVDGFDNLRWGDQKKLRKYIEGKKEKGKQKTEQEEETSSFEHTIEIAKASRAICRVCKEKLVKGEARISTVENEKYRSPTFRHAKCFVEFFAWDQPIEELDGWDTLDESEQKCLRPVLTENKEEIKEEKEEEQEKQQEEKKAKRQSEASGDDQSSKKKKQKVSDDFEKKMEQQTKALWSLQDDLQRNVSLDEMKEMLEINNGAMSKSDKEIRERCADGMMFGPFKPCPQCGGPLLYSGGMYSCQGHLSEWSRCNFKTSEVQRQAKWNIPKGSTNPFLRQASLFCLCLSCIWNKTQKTPKEPRLLRPSTKNLNSEAHFLRGLHVFFFGAMQEKT…
83360	MSSGLTVVKLREALRKRNLDATGLKADLVARLDDAIAAEAPTTKKSPTKKRAAKRKGEEEDEDDGDDAPPAPKRSKADEVKRMTVVDLRAALSERQLATTGRKNDLVERLIAALESDVDKGNANGTSARGKEKEGKKEREEEAKMVKAYKKGRAVLDEVLADHIKSSCHVLEEGDDVYDAMLNQTNVGENNNKYYKLQRYMAESDDNSQYFAWFRWGRVGYKGQNQLHNLPREGAKREFEKKFYQKTRNNWRDRSRFVSHPQKYTLLEMDYEEEDAAKQKKDVVPPMKKQVQSKLDSRVAQFVSLICDLKMMRQQMVEIGYDARKMPLGKLSKATILKGYQTLKSIQGVLESRGPPQTLLDLSSEFYTLIPHDFGFQNIRQQTINTIEKLKKKIEMVEA…
76668	MAAPAKQDVIAVKKGRVVLDHGLPDELKSSCHVLEIGDTIYDAMLNQTNISSNNNKYYAMQVLESDDRTAYYTFARWGRVGSSASNLSKHDAKEPAVREFERKFLDKTKNHWSNRHNFVSQPGKYTLLEMDYEDSSESKAGFSLDVAESNTSTKLDARVHRLISLVCDLNMMKQEMTEIGYNAQKMPLDKLSKATILKGYEALKKIAAQLELSSPDAELLQQLSNEFYTIIPHNFGHRSIRDQTIRTKEQLKSKLEMVEALGEIQVATKILKSGNEDDPAYAQYKRLKCELDPLNTDTEEYEMIESYLKNTHGHTHSGYKLEIRQAFKVSRAGEDERFQPFKDNHNRMLLWHGSRLSNWTGILSQGLRIAPPEAPSTGYMFGKGVYFADMVSKSANYCN…
evm.model.supercontig_32.96	MYSWVHETRSHAHASGDEEKAGVTRKHKADTRGHEAEQSPKKTKPEQREKSHADSKFANAEFSEFGKAIKDHLSVQQMKEILEANAQETPASADEVVERCQDLLLYGPLDNCPVCNHNLHFDGNRFFCKGAYSEWSTCTFSTKDPPRKQEPTKLPPSVLDSPVSDMIKKYGDPSRRPKKEVGSPDKPFTGMMISLMGRLTRTHQYWRSKIERHGGKVANSILGATCLVASAMERERGGSSKLIEAMERGIPVVSEAWLADSIDKHEAQPMDAYDIVSDLTVYGKEAPPDTEEIIEEAIMLFFIILKLYGKRGVHKDSRLQERGGKIFEKDGILYNCAFTLCDLGQGLKDYCISQLISVPESNLHLYYKKGRIGDDENTEERVEEWENEENAIKEFVRIF…
evm.model.supercontig_9.254	MAKTLQVDQVRAQLAQRGLSTTGTKPILVARLEEAIREEEDNQSVDVSKKRARDSLDENDGSSKTRVVDKFRGFGLKQLREEATRRGLSSTGTKKELLERLCDDADSLDGKPDSPAEEEECKEKIVTATKKGAAVLDLWLPDHIKTQYHVLQLGDDIYDVMLNQTNLTDNNNKFYVVQLLESDDARTYMVYNRWGRVGIKGQDKLFGPYNMREAAIAEFEKKFYDKTKNHWFARKEFVFHPKCYMWLEMDYDGKEKESVTTKNPSHTSEIQSRETKLEPCLAKFISLICNVSMMVQQMMEIGYNANKLPLGKFSKSTILKGYEVLKKIADVIDKPNRRKLEELTGEFYTVIPHDFGFKKMREFVIDTPQKLKCKLEMVEALGEIEVATKLLADDTEMQE…
29883.m002034	MAAPPKPWKAEYAKSGRSSCKTCKKPIDKEKLRLGKMVQATQFDGFMPMWNHESCVLKKAKQIKSIDDVEGIDSLRWEDQQKIRKCVEGGGIATQDANANALNVMEYGIEVSQTSRATCRRCSQKILKGQVRISSKPDEPRAKALAWHHADCFIDLHPSVQVEKMSGWESLPPSDQEAVRALIKEVPSTAKAGIVEERKSTSAVGAKRKKDGGGDQKPKITRTDGDVSTSRNASAKNSNDLESTLEAQSKGLWSLKDDLKKQVTTVELRQMLEANGQDNSGSELDLRDRCADGMIFGALGLCPTCSGFLRYSGGMYRCTGFLSEWSKCSYSTCEPERKKGKWKVPEDTDNQFLRNWFKTQKSKKPIRALPSPSFDNPSGSKAASGQSPSSEGESLGDLK…
30055.m001541	MKKVHETRSQTHGPAADEGKVMTRKQKAENKGHEGEQSPKKAKNENDSSHANEKTKTDISKEFEEFSRAIREHLSVSQMREILEMNDQDSSGSDGAVITKCQDLLLLGPLGKCPLCDCTLEFDGKRYSCNGFYSEWSSCTFKTRSPPRKEEPLKFPDSVLKSPIADLLKKHQDPKNRPRQELGAPGKPFAGMIISLSGRLSRTHQYWKKTIEKYGGKVSNSVIGVTCLVVSPAERERGGSSKLSEAMERNIPVAREEWLLDSIEKQEPLPLEAYDVVSDLAVEGKGIPWDKQETSEEALESISAELKLYGKRGVHKDSKLQERDGEIFEKDGILYNCAFSLCDMGREINDYCILQLINVPESNLHLYYKKGRVGDDPGADERLEEWEDVDNAVKEFVKI…
Cucsa.053430.1	MAEPQKPWKVEYAKSSRSSCKTCKSPIQKENLRFGKMVQATQFDGFMPMWNHAACILKKAKQIKSIDDVEGLDSLRWEDQLKIRQYVEDSVAAAAVVVTPIEYGIEVSQTSRASCKHCKQKIMKGEVRLSTVLDGKGTKGLAWYHANCYMEQCPSAQVEKLAGWQNLPPSDQAAISTLVKKPSSAVKNEEKQTTSKAGKRKKDTAEDQDSKVTKATGDVSESRSMKNAIVSADSQNSADLVSKLEAQSKGLWKLKDDLKKHVTTSELREMLESNDQDSTGSELDLRDRCADGMMFGALAKCPICFGSLCYSRGMYRCHGYQSAWSKCSYSTCEPERLRGKWKVPEETGNLYLSKWFKSQKGAKPIRLLPPPTSSTTNSNQTSNGQSQSSNSENLAELRV…
Cucsa.205510.1	MANKLKVDELRTQLAQRGLDTSGTKPVLVRRLESAILEEENLLKGKGVVSIDGKKRGRDSEDGGNLNESDLIRDVEKLREMKVQELRDEAVRRGIASTGSKKELLKRICEDCENEKEEEEEEETDACKDGNVGNGEKIITATKKGSAVLDLWLPDQIKTQYHVLEVGDEIYDAMLNQTNVRNNNNKFYVIQVLESDGGGTYMVYSRWGRVGVKGQDNIRPYTSKELAIHEFEQKFLAKTKNNWSNRKEFICHPKSYTWLEMDYSESEKDLSSNMERAPTSEIQPRETQLDPCIANFISLICNVSMMKQHMMEIGYNAEKLPLGKLSKSTILKGYDVLKRIADVIGLSNRSVLEQLSGEFYTVIPHDFGFKKMREFVIDTPQKLKKKLEMVEALGEIELA…
Cucsa.385080.1	MVHETRSHSHTHGAGEEEKIMTRKQKAESKTHENEQSPKKIKSEDENGRANGKSEASDLTKEFEEFCKATRESLSIDQMKEILQMNDQDSTGPDYEIASKCQDLLFYGALETCPVCRGRLVFDGKRYVCNGFLSEWSTCTFKTKDPPRRNETNKLPESVLNSPVSDLIKKYQNPSQRPKRNLGQSDKPFSGMTISLSGRLSRTHHYWRKEIEKHGGTVNNSVIGVSCLVVSPAERERGGSSKVAEAVERGIRVIREAWLLDSIEKQEAQPLEAYDVVTDLAVEGKGIPWDKQDPSEEALESLTAELKLYGKRGVHKDTKLQEQGGEIFEKDGILYNCAFSLCDQGRGLNEYCITQLIKVPDKNLHLFYKKGKVGDDPNAEERLEEWENEGNAVKEFVRL…
orange1.1g035625m	MANPPKPWKVEYAKSGRSSCRSCKSNIEKEALRLGKMVQSSQFDGFMPMWNHASCVLRKANQIKSLDDVEGIESLRWEDQQKIRKYVEEGVGSGSSSKSNVTAAEYGIEVSQTSRATCRHCSKKIMKGEVRISAKPDGQGTKGLAWHHANCFLDLSPSTQVEKLSGWGNLTVSDQGAVKALVNVPSTTKNGDVSTSRAASVASSNNLPDEHASDLESKLEAQTKELWALKDDLKKHVTTAELREMLEANGQDSTGSELDLRDHCADGMMFGALGRCPICSGPLRYSGGIYRCRGYQSAWSKCSYSTREPERLKGKWKIPEETNSQYLVKWFKSQRTKKPIRVLPPRTSNSPASSQASKSPCQSSKSENLGDLRVSFSRLPKESKCVSCCLINESAETNC…
orange1.1g037230m	MKVHETRSHAHASSDEEKVMTRKQKAENKTQEATETPPKKTKQENNGNGGHANGKRSGDVTAEFEEFCKSIEGQLSAEQMREILELNGQDSSGSDVAVVTKCLDMLFYGPLDKCPVCNGNLEFDGKRYSCKGMYSEWSTCTFRTKDPPRKQEPTKLPDSVLNSPISDLAKRYQDPSHRPRRDVGAAVKPFTGMTISLMGRLSRTHQYWRTTIEKHGGKVAASPIGLTCLVASPAERERGGSSKLVEAMERGTRVVSEAWLIDSIEKQEAQPLEAYDLVTDLAPDSKGIPWDKMDPSEEAIESIAAELKLYGKRGVYKDTKLQEQGGKILEKDGILYNCAFSLCDQGRGMNLYCIVQLITVPDSNLHLYYKKGKVGDDPNAEERLEEWTGVDNAIKEFVR…
orange1.1g043135m	GNDIYDARLNQTNIEDNSNDFYVIQLLESDGGGECMVYDRWGRVGVKGQDTIFGPYNLQDTAINEFEQKWQFTSYPKCYTWLERDYSANQTEESVVHEKPDSTINIQPQNTKLEPRVAKFLSLICNISMMKQVMMEIGYNANKLPLGTLSKSTILKGYDVLKRIADVIHLPDRRKLEQLSGEFYTVIPHDFGFQKMGDLVIDTPQKLKLKLEMVKALGEIEVATNLLEDDTQIQADPLYAYYQRLHCQLTPLAGADLASHHSKYFQFSKIGLILPVSIIILEQTFSIAKYLLNTHAKTHSSYSVDIVQIFRVEREGETERFKKLSNSKNRMLLWHGSRLTNWTGILSQGLRIAPPEAPATGYMFGKGVYFADMFSNSADYCNASPAATAGVLLLCEVAL…
orange1.1g006883m	MASNLKVDQLRAKLAQRGLSTAGTKAILVQRLEEAVEEENKKSVGSKKRGRECDETDSNGSQKVKSIESFGQMGVKQLREQADLRGLSKAGTKKELLERLCNHAEQSDSKDTLLQEEVNECKDEKIVKATKKGAAVLDPWLPEHIKISYHVFQKDNDIYDAMLNQTNVGDNNNKFYVIQLLESDGGGEYMVYNRWGRVGMKGQDKIFGPYNLQDTAINEFEQKFFAKTKNHWSNRRQFTSYPKCYTWLEMDYSANQKEESVVHEKPNSTINIQPRNTKLEPCVAKFISLICNISMMKQLMMEIGYNANKLPLGKLSKSTILKGYDVLKRIADVIHPPDRRKLEELSGEFYTVIPHDFGFKKMRDFVIDTPQKLKLKLEMVEALGEIEVATKLLEDDTEI…
Thhalv10016190m	MASPQKPWRAEYAKSGRSSCKSCKSAINKEIFRLGKLVQATQFDGVMPMWHHAACILKKTKQIKSVDDVEGLESLRWEDQQKIREYVESGAGNSTSTSSSGGNAKLEYGIEVSQTSRAACRKCSDKILKGEVRIFSKPEGPGNKGLMWYHAKCFLEMSSSTELDSLSGWGSIPGSDQEALLPLVNKAPPAAKTDTAEARQTKAGTKRRNYSGDNENQKSKLAKTSFDMSTTGALQPCSKEREMEAQIKELWDLKDDLKKYVTTAELREMLEVNEQSTRGSELDLRDKCADGMMFGPLALCPICSGHLSFSGGIYQCHGYISEWSKCSHSTSDPDRIKGKWKIPEETENQFLLKWNKSQTSVKPKRILNPISSGGTSQGSKSAAGSSRSEKLDDLKVSIA…
Thhalv10028509m	MANKLKVDELRAKLTERGLDTTGLKAVLVERLEEAIAEDNKIEESKSKRKRNHDPSDGNDDSNKLIAIEEFRGMNVKELREEASKRGLVPTGTKKELLERLCNDANNDSNAPIKSGKNGDEDDNNGFKEEKKEEKIVTATKKGAAVLDQWIPDQIKSQYHVLQRGDDVYDAMLNQTNVRDNNNKFFVLQVLESDNQKTYMVYFRWGRVGVKGQSKLDGPFDSWDRAIQLFTNKFCEKTKNDWSDRQDFIPHPKSYTWLEMDYDKDENDSVVNDIPTPSEVKPETSKLDPRVAKFISLICNVSMMAHQMMEIGYNANKLPLGKLSKSTISKGYEVLKRISEVMDRYDRARLEELSGEFYTVIPHDFGFQKMSQFVIDTPQKLKQKIEMVEALGEIELATK…
Thhalv10015477m	MKVHETRSHAHMSGDEQKGNLRKHKAEGKLPETGQSHKKAKPENDNGRSVNGAGDAASEYNEFCKAVEENLSVDQIKEVLETNGQDCSAPEETLLAQCQDLMFYGALAKCPLCRGTLICDNEKRFICGGEISEWCSCVFSTKNPPRKDEPIKLPDSIMNSAISDLIKKHQDPKSRPKRELTSADKPFTGVMISLMGRLTRTHQYWKKKIERHGGKVSNTVQGVTCLVVSPAERERGGSSKLVEAMEQGIPVVSEAWLIDSVEKQEAQPLEAYDVVSDLSVEGKGIPWDKQDPSEEAIESLAAELKMYGKRGVYKDTNLQERGGKIFEKDGLLYNCAFSICDLGKGRNEYCIMQLVTRKIGDDPNAEERLEEWEDEEDAIKEFARLFEEITGNEFEPWER…
Lus10007882	MASNKLKVDELRAQLLKRGLDASGTKPSLVRRLQSALEQENQQSVDAAAAADGASRGNGKRARDTGDEEDGGNGSVDKIQALEKFRGMNVKQLREETKLRGVSAAGTKKELLQRLSGGLEDGRDPVDALQVEKQEEIAQEKIVTATKKGAAVLDQYLPDHIKSQFHVLQSGDNIYEAMLNQTNVGNNNNKFYVIQLLESDDGGRYMIYNRWGRVGIKGQDKVFGPYTSRDSAIHEFEQKFYAKTKNNWSDRREFECHPKCYTWLEMDYGNQEEEAKVMPPATGNQIQETRLDPRIANFISLICNISMMRQQMMEIGYNADKLPLGKLSKATISKGYEVLKRIADVIGTADRSTLDQLTGEFYTVIPHDFGFKKMREFVIDTPQKLKHKLEMVEALGEIE…
Lus10030363	MASNKLKVDQLRAELLKRGLDTSGTKPSLLRRLQSALGQESQQSVDAAAATDGASRGNGKRARDAGDEEDGGNGSVDKIQALEKFRGMNVKQLREEAKLRGVSAAGTKKELLQRLSGGLEDGRDPVDALQVEKQEEIAQEKIVTATKKGAAVLDQYLPDHIKSQFHVVQSTNVGNNNNKFYVIQLLESDDGGRYMVYNRWGRAGIKGQDKVFGPYTSRDPAIHEFEQKFYAKTKNHWSNRREFECHPKCYTWLEMDYGNQEEEATVMPRATGNPIQETQLDPRIANFISLICNISMMRQQMMEIGYNADKLPLGKLSKATISKGYEVLKRIADVIGTADRSTLDQLTGEFYTVIPHDFGFKKMRELSVSSYLSFPDIHYNFQDRIAIPPLSFSSRLSLG…
Lus10043383	MKAHDTRSHHHQHHHHHQPSEQETKTIMTRKQKAAAAHEGQQSPTKKHKNEAGGSSEHDDRVNKNGRSQDLSKEFEEYCNDVREHLSIAQMREILELNDQDPSGSEGVVITKCQDLLFFGPLERCPLCCGNLEFNGKIYGCTGFYSEWSSCTFKSKNPPRKQDPTQLPDSVLNSSISDMLKKYQDSSRRPSRDSANPLKPLSGMVIALSGRLSRTHQEWRKLIEQNGGKVSNSVMGVSCLVATSAERDRGGSSKHAEAVERGIRVVREEWLVDCIENQEPQPLAAYDIMTDIAVDGKGIPRDKQDPSDQALDALTAELKLYGKRGVHKDTKLLDQGAAILEKDGILYNCAFFLCDLGRGINEFCIMQLITVEDGNLHMYYKKGKVGDDPNAEERLEEWD…
Lus10033871	MATPIPPKPWKAEYAKSGRSSCKTCKSPIDKEKLRLGKMVQATQFDGFMPMWNHASCILKKAKQIKLVDDVEGLESLRWEDQQKIRKYVEDGGQPSQGSLVKEAAPIGMESGIEVSQTSRATCKICSEKIMKGEVRISSKPLGQGPRGLAWHHANCFMTLHPSVGVEKLSGFGNLSSSDQEIVQALVKAQSGSKKDKEVEQPVTRAGIKRKKDAGSEEPFKVSKAEGDISSRTAKIKTSNDLESKLEAQSKALWALKDDLKKHVSTAELRGMLDANGQDSTGSELDLRDKCADGMMFGALGSCPACSGPLCFSRSMYRCHGYLSAWSKCSFSTRDPERLNGKWAIPEDTENQFLKKWFQAQKSEKPVRVLPPPSDSPSRVQTAKDQLQSSKNENLGDLK…
Lus10019539	MLKKYQDSSRRPSRDSANPLKPLSGMVIALSGRLSRTHQEWRKLIEQNGGKVSNSVMGVSCLVATSAERDRGGSSKHAEAVERGIPVVREEWLVDCIEKQEPQPLEAYDIMSDIAVDGKGIPWEKQDPSDQALEALTAELKLYGKRGVHKDTKLLDQGAAILEKDGILYNCAFFLCDLGRGINEFCIMQLITIEDGNLHMYYKKGKVGDDPNAEERLEEWESVDSAIKEFVNLFEEITGNEFEPWEREKKFEKKRLSFFPIDMDDGVDVRHGGLELRQLGAASLHSSLEPKVANFMKSLCSQEIYRYALMEMDMDSPDLPIGMLSDVHLKRGEEALLQFVQAVKSAEGAKGSGRNEEAVWSDHSQRWFTLMPSTRPFVFKDYKSLADNAAAGYETIRDI…
Gorai.009G086300.1	MKVHEKRSHSHAHGTGDEEKIMTRKQKADQLKSNEGKESPKKPKVEADNDQHNGKATTEVAKEFEEFCKSVREHLSVAQMREILEANGQDSSGSDASVVIKCLDMLFYGPLEKCQICNGDLEFDGNRYSCKGTYSEWSSCVYKTRSPARKQEPLKLPDSVLNSPVAELVKKYEDPKLRPHRYVGVTDKPFLGMMISLMGRLSRTHQYWKTKIEKHGGTVSNSVVGVTCLVASPAERERGGSSKLVEAMERGVRVVSEAWLLDSIEKQEAQPLEAYDIVTDLAVDGKGSPWDKQVPEEHAIESLSAELKLYGKRGVYKDTRLQEQGGQIFEEDGILYNCVFSLCDQGGAINEYCIMQLVKVPDSNLHLYYKKGRVGDDPNAEERLEEWKDVDGAVKEFVR…
Gorai.007G144300.1	MANPPKPWKAEYAKSARSSCKTCKSVINKEVFRLGKMVPATQFDGFMPMWNHADCILRKANQIKSTDDVEGIESLRWEDQQKIRNYVESGGPSNAKTVTPQAMEYAIEVSLASRATCKGCSQKIMKGEVRISSKPKGQGSKGLVWNHAKCFLDLSPTTEVEKLPGWEHIPSSDQASISALVKKVLAAKTGKGTDVPKEQQPQSTSTAGAKRKKDVGDDQKSKITKLEGEVSARGAGCTKNANDLTDKKPKDSDLETKLEAQAKELWALKDELKKHVTTAELREMLEANGQDATGSELDLRDRCADGMMFGALGKCPMCSGCLRFSGGKYRCHGYISAWSKCSYSTCEPERLKGKWKVPDETNNEFLSKWFKSQKIKKPARILPPPSASSSQAANGQSQT…
Gorai.007G127600.1	MMKNVKIEEFGVRVIGADSCGRRQCLAFVYPSISFSHSQTISPALCSSKNMARKLKVGQLRDELAQRGLDTIGTKPLLVLRLEDALLKERKKEEENGGKAYNAIGNNKRKRGRESDVCNNEDSDKVNAVEEFRQMNVKQLREQATLRRLSTVGSKKELPERLCEDADKNPLPVKEEEEEEEEEEEEEEEKESSKEEKIVTATKKGVAVLDQGIPDDIKAHYHVLQKGDDIYDAMLNQTNVGQNNNKFFVIQLLESDDSKTYMVHNRWGRVGVKGQIKLHGPFTSRQAAIDEFQTKFFNKTKNYWYNRKDFVCHPKCYTLLEMDYDEKEKESDVKRKANSSIGAQLRETKLEQRVAKFISIICNISMMKQQMMEIGYNADKLPLGKLSKSTILKGYDVLK…
Cagra.6952s0011.1	MATPHKPWRAEYAKSSRSSCKTCKSSITKENFRLGKLVQASQFDGVMPMWNHASCILKKAKQIKSVDDVEGIESLRWEDQQKIRKYVESGAGNSTSTSTSTSTSTSSTANNAKLEYGIEMSQTSRAGCRKCSEKILKGEVRIFSKPEGPGNKGLMWHHAKCFLEMSSSTELESLSGWKNIPDSDQEALLPLVKKALPAAKTETSEARQTNSKVGTKRRNDSGDNEKSKLAKTSFDMSTRGALQPCSTEREMEAQTKELWDLKDELKKYVSTAELREMLELNEQSTRGSELDLRDKCADGMMFGPLALCPLCSGHLSFSGGMYRCHGYISEWSKCSHSTLDPDRIKGKWKIPEETENQYLLKWNKSQKSVKPKRLLRPVPSGETSQGQGSNDAVDSSRSE…
Cagra.0846s0022.1	MKVHETRSHAHMSGDEQKGNLRKHKAEGKLPEAEQTQKKAKSENDNGRSVNGAGDVASEYNEFCKAVEENLSVDQIKEVLEINGQDSSAPEETLLAQCQDLLFYGALAKCPLCEGSLICDNEKRFICGGEISEWCSCVFSTKNPPRKEEPIRIPDSVMNSAISDLIKKHQDPKSRPKRELGSADKPFAGMMISLMGRLTRTHQYWKKKIERNGGKVSNTVQGVTCLVVSPAERERGGTSKMVEAMEQGLPVVSEAWLIDSVEKHEAQPLEAYDVVSDLSVEGKGIPWDKQDPSEEAIESLSAELKMYGKRGVYMDTKLQERGGKIFEKDGLLYNCAFSLCDLGKGRNEYCIMQLITVPESNLNMYFKRGKVGDDPNAEERLEEWEDEDAAIKEFARLFE…
Cagra.0635s0046.1	MASKLKVDELRSKLAERGLSTTGVKAILVERLEEAIAEDTKKEESKNKRKRNRDSSDDTDESNKLIAIGEFRGMIVKELREEAIKRGLDTTGTKKQLLERLCNDVNNDSKAPVESGTEEAEDDENGFDEEKKEEKMVTATKKGAAVLDQWIPDQIKSQYHVLQRGDDVYDAILNQTNVRDNNNKFFALQVLESDTKKTYMAYTRWGRVGVKGQSKLDGPFDSCDRAIEIFTNKFCDKTKNYWSDRKEFISHPKSYTWLEMDYGKENDSSVNDIPNSSSEVKPENSKLDSQVAKFISLICNVSMMAQHMMEIGYNANKLPLGKISKSTISKGYEVLKRISEVIERFDRQRLEELSGEFYTVIPHDFGFKKMSQFVIDTPQKLKQKIEMVEALGEIELATK…
Migut.D02355.1	MREILEANGQDSTLSDDAVVPRCQDILFYGPLDSCPVCGGPLEVSNNMNYSCKGVYSEWSTCTFTTTEPPRKDEPIKLPDSVKSSNVADLLREHQDVKSRPSRKSTVTDKPFKGMMISLAGRLTRTHQYWKTKIEKHGGKVASSIIGVTCLVVSPAERERGGSSKVVEAMEKGIPIVREAWLSDSIEKKKPQPLDEYDVISDITVAGRDIPLYHQDPTEEALETITAELKVYGKRGVHKDTKLQDDGGQILEKDGILYNCAFTSSDKGRGVNDFCIVQLITVPESKLYMYYKRGKIGDSTAAEERLDEWDNVDNAIKEFVKQFEGLTGNEFEPWEREKKIEKKMQMFFPIDLDDGVEIRHGGLGLRQLGVAAAHCKLDSKVANFMKVLCSQEIYRYALM…
Migut.D00147.1	MATRDLKVEELRAKLDERGLSTAGIKPTLVRRLDAAIREEKKMKAVDLNSDPDSSRKRKRDSDANDSDSGAPPKIETIDELQSMNVKQLREKASIRGVSAAGTKKELIERLCADVGGSPTANDEDLAVETKEENADSPASVEVKTVDELRTMNIKQLREEASIRGISTIGTKKELLERLCADNDNISTGKDPVKEQKEEKIVTATKKGSAVLDQWLPDHIKAQYHVLHVGDEIYDALLNQTNVGANNNKFFVIQILESDDGGKYMVYYRWGRVGVKGQNKLNGPYNSQQAAIYEFENKFFDKTKNRWLDRKDFVSYPRTYTWLEMDYSETKNLPPVQDKQKSTVLQEPQESKLEARIAKFISLICNMSMMRQQMMEIGYNADKLPLGKLSKSTILKGYD…
Migut.D00407.1	MANPPKPWKAEYAKSSRSSCKTCKIPINKEILRLGKMVQSSHFDGFMPMWNHASCILKKPKQIKLVDDVEGLESLRWEDQEKIRKYINSAAVSNSPASASASASASASASASAVVQCGIEVSQTSRATCRCCNEKIMKGEIRISTKPEGQGARGLAWNHAKCYMEASQKSRVESFSGWESLSPSDRATVLAFVKKNPQTANEEKELVLESSANKGGAKRKRAVENDQKLKVSKAAVNACSNSSSVKSKNLVDEKSEAAVLESQLEMQTKDLWTVKDDLKKYVVTSELRAMLEANEQDSKGSEFDLRERCADGMFFGALDKCPMCSGWLRYSSGMYRCGGYLSEWTKCSYSTTEPPRVNGKWKIPEETGNHYLLEWFKSQKVNKPKRVLPPNSPFGPSGS…
Bostr.26527s0030.1	MKVHETRSHAHMSGDEQKKGNLRKHKAEGKLPEGEQSQKKAKPENDNGRSVNGAGDAASEYNEFCKAVEENLSVDQIKEVLEINDQDCSAPEETLLAQCQDLLFYGALAKCPLCGGNLICDNEKRFICGGEISEWCSCVFSTKNPPRKEEPIKIPDSVMKSAISDLIKKHQDPKSRPKRELSSADKPFAGMMISLMGRLTRTHQYWKKKIERNGGKVSNTVQGVSCLVVSPAERERGGTSKMVEAMEQGLPVVSEAWLIDSVEKHEAQPLESYDVVSDLSVEGKGIPWDKQDPSEEAIESLSAELKMYGKRGVYMDTKLQERGGKIFEKDGLLYNCAFSICDLGKGRNEYCIMQLITVPESNLNMYFKRGKVGDDPNAEERLEEWEDEDAAIKEFARLF…
Bostr.16335s0012.1	MASKLKVDELRSKLAERGLSTAGVKAVLVERLEEAIAEANKKEESKSKRKRNRDSSDETDESNKLIAIGEFRGMIVKELREEANKRGLDTTGTKKELLERICNDANNDSSVPVKSATDETEDDKNGFEEEKKEEKIVTTTKKGAAVLDQWIPDQIKSQYHVLQRGDDVYDAILNQTNVRDNNNKFFVLQVLESDTKKTYMVYTRWGRVGVKGQSKFDGPYDSWDRAIEIFTNKFCDKTKNYWSDRKDFIPHPKSYTWLEMDYGKEGNDSPVNDIPNSSSEVKPEKSKLDTRVAKFISLICNVSMMAQHMMEIGYNANKLPLGKISKSTISKGYEVLKRISEVIDRFDRERLEELSGEFYTVIPHDFGFKKMSQFVIDTPQKLKQKIEMVEALGEIELAT…
Bostr.24513s0088.1	MASPQKPWRAEYAKSSRSSCKTCKSPITKENFRLGKLVQATQFDGVMPMWNHASCILKKTKQIKSVDDVEGIESLRWEDQQKIRKYVESGAGNSTSTSTSSTANNAKLEYGIEVSQTSRAGCRKCSEKILKGEVRIFSKPEGPGNKGLMWHHAKCFLEMSSSTELESLSGWRNIPDSDQEALLPLVKKALPAAKTETAEARQTNSKLGTKRRNDSGDNEKLKLAKTSFDMSTSGALQPCSTEREMEAQTKELWDLKDDLKKYVTTAELREMLEVNEQSTRGSELDLRDKCADGMMFGPLALCPICSGHLSFSGGIYRCHGYISEWSKCSHSTLDPDRIKGKWKIPEETENQFLLKWNKSQKSVKPKRNLRPVSSGETAQGQGSKDAADSSRSEKLSDLK…
Medtr7g096520.1	MSNPQNAKPWKAEYAKSGRSSCRSCKSPIATEKLRLGKMVQSSKFDGLMPMWNHAECILKKANQIKLVDDVENLESLRWEDQQKIRKYIESGGGGGSGTPKSNAASKSTAGKNIEYGIEVSQTSRATCKHCGQKIIKGEIRISTKPDGQGARGLAWHHAKCLLELSPSIEVDNLPGWNSLSSSDQSAVSELATKDHPTNRGGGSGTNVEAEDVKESTQQSSSKGGTKRGKDAEGEQKSKAAKVKGDVSASRVAAVKNADDSGAARDLENRLEAQSKDLWALKDDLKKHVTTAEMREMLDANGQDSTGSELDLRDRCADGMMFGGLSPCSLCDGFLRYSGGMYRCTGYISEWSKCSYSTCEPKRAQGKWKIPKETDNQYLKKWFKSQKGKKPTRILPPPS…
Medtr1g088375.1	MATATATAPSKMKVEELRTELNQRGLDTTGTKPTLLRRLQEALLKENQVSKPDADAPSSLGKRPRDSATGTRRGVSKKQSLETIPQDPHHVEQEEQVIEEEKIVTATKKGAAVLDQWLPDHIKVQYHVLEMGSEIYDAVLNQTNVGDNNNKFYAIQVLESDDGGKFLVYNRWGRVGIKGQDKIHGPYPSRESAIQEFEQKFFAKTKNAWSDRNNFVSHPKSYVWLEMDYSGKEKESTVTESPGHALRKQPQESKLEPRIAKFISLVCNLSMMNQQMMEIGYNANKLPLGKLSKSTILKGYNVLKRLADVIDKSDKNALEQLSGEFYTVIPHDFGFKKMREFVIDTPQKLKRKLEMVEALAEIEVATKLLKEDAEMERDPLYAHYQRLQCELEPVEFGTE…
Medtr1g088400.1	MLVHHVYMNFSSTISFHYNWIAIFNNWLWVCCREFYTIIPHDFGFKNMREFVIDTPQKLIHKLEMVEALAEIEVATKLLKDDAEMQGDPLYAYYKCLRCELVPVESGTEEFSMIESYMMNTHAKLHSDYTVEIVQIFRTSKEGEAERFRKFSNTKNRMLLWHGSRLTNWTGILSQGLRIAPPEAPVTGYMFGKGVYFADMFSKSANYCHPTPTAADGVLLLCEVALGEMAELLTGDHDADRLPEGKLSTKGVGATAPDFSKAQELEDGLIVPLGKPKTNSRIKLQGNLIAQ*
Medtr4g053530.1	MKVESRSHNVHHAHGEEEKVMTRKQKAESKAHEVEHSPKKAKVEDEKNGHTNGKSASDVVQEYDEFCKATNEQLSLEQMKEILEANDLDSSGSDLEITRRCQDLLFFGALEKCMVCNGNMEFDGRRYGCRGFYSEWSSCTFSTREPPRKDEPIKLPDSVQNSPVSDLLKKYQDPSKRPQRDLGLAIKPFTGMMISLMGRLNRTHQYWKKTIEKHGGKVANSIIGASCLVASPAERDRGGTSKLADAMERGIPVVREAWLTDSIEKQEPQPLESYDLVSDLSVDGKGIPWDKQDPGEEAIESLSAELKLYGKRGVYKDTKLHEQDGKIFEKDGILYNCAFSLCDQGRKLNDYCVMQLIVVPENSLHLYFKKGRVGDDPSAEERLEECENVDNAIKEFVRL…
Spipo0G0091200	VRRLDAALRKEEEKVSREALPPESSVGSKRKTRNSDGGEAERVDDVDIIRKMGIRELREQAAMRGIPTNGLKGELVERLSAHVEKDGKDLPQDLVVTEEKLVTATKKGSAVLDQFLPEHIKSSYHVLQKCLSRGTVVVAFSVPPYHKSLLSCSINLEGKEIYDAVLNQTNVGDNNNKFYAIQVLESDDGGKYMVYNRWGRVGVKGQDKLLGPFTSQENAINDFETKFFAKTKNQWSNRRDFISYPKHYTWLEMDYNEASEHTEKGKTDDTVISTHLRETKLDQHTADFMSLICNISMMKQQMVEIGYNAEKLPLGKISQSTILKGYDVLRKIANVIGQSDRKELERLSGEGKTTPSISPTGCATRPVHSEKVEALGEIEIASRILKDDISSLDDPLLWR…
Spipo16G0040200	MGTPAKPWKVEYAKSSRASCKSCKSAIAKDALRLGKMVQAVQFDGFMPRAHIMIYQRRLQLSEWKMQAKGAHVHKTIIQSNIDNSLHVYVLEFKDNIYKMKIFISKGYDERFLLLFYSTALWNHASCIFKKANQIKSIEDVEGVDLLRWEDQQKIRTYVEGGGQETTAVAEKESAIEISPSSRAACRKCNDKIIKGTVRVSTKPDGQGAKGLMYYHIKCFIDMCPSFQPDKLSGWNNLPIHDKEDVSVLATNQEATKKQGISSNHPLKSLDVICLNLFLTLAVHALKVEVKDKGKPQQVASEGTKRRRAVNDNNDSKISKTEERIAPRGVASRSRAGVLEQLESSSSNFESRLEQQSNALWAIKDELKRHVPIAELREMLEANGQDSAGSEYDLRERCA…
evm_27.model.AmTr_v1.0_scaffold00009.114	MEEINANIVSSADGMLFGALGSCSLCSGSVYYFGGRYKCHGYVSAWSKCAYSTTEPTRLKEKWKVPEDSDNEYLCKWFKSQKAKKPDRILPPSSSRSSNVVDGKSQLTKSESLQELKVAIVGMSNESLEEWKSKIGAAGGVFHMKMKKETYCLVVNGNPEEHDSEIRRARRMKISVVREEYLVDCINKKRRLPTDQYKIEVASETSRSGMVTVKVKGRSAVHEQSGLQDSGHILEDGKSIFNTTLNMSDLSTGINSYYILQIIQEDRGGDCYVFRKWGRVGNEKIGGNKLEMMSKSDAIREFKRLFLDKTGNSWEAWEQKRNFQKQPGRFFPLDIDYGVNKLEPRKNELGDVKSQFAPRLIELMKMLFNVETYRAAMMEFEINMSEMPLGKLSKSNIQK…
evm_27.model.AmTr_v1.0_scaffold00057.282	MSCKLKVEELRAQLSRRGLDTSGTKQILLRRLDNAIMEEKTSLPKKRKREDKLTDHGDENEVESKNGNSLPPKSEIIKSLSNMNVRELQKELEVRGLLTSGLKKELIERLTNSMEMDGDLTKEDSTIHDVDECKEEKLVKATKKGGAILDQWLSDDIKLGYHVLQIGDEIYDAVLNQTNVGQNNNKFYVIQALEADSGGKYMVYTRWGRVGVRGQDKLFGPYTSRDCAANEFQSKFVSKTKNSWSDRKIFIPYAKSYTWLEMDYSEDTRKNKADQDKHNNCIVAAQPRKTRLDWRIAEFISLICNVSMMKQQMLEIGYNAEKLPLGKLSKSTITKGYDVLKRIADVIGQPDRHKLEQLSGEFYTVIPHDFGFKKMREFVIDTPQILKRKLEMVEALAEI…
evm_27.model.AmTr_v1.0_scaffold00044.52	MLSKLKVEELRAQLSKRGLDTSGTKQILLRRLDNAIMEEKTSPPKKRKREDKLTDHGDENEVESKNGNSLPSKSEIIKSPSNMNVRELRKELEVCRLLTSGLKKELIERLTTSVEMDGDLTKEDATIHDVDECKKEKLVKATKKGGSILHQWLSDDIKLGYHVLQIGDEIYDAVLNQTNVGQNNNKFYVIQALGRFSSLSNSKFVSKAKNNWSDRKIFTPYAKSYTWLEMDYSEDTCKNKADQDKHNNCIVAAQPRKTRLRIAEFISLICNVSMMKQQMLEIGYNAEKLPLRKLSKSTITKGYDVLKRIADVIGQPDRLKLEQLSGKIPFTFTMDGFIVNWYHLKLILKNFPWFPEKLIMNDLEGLRIAPPEAPVTGYMFGKGVYFSDMFSKSSNYCYS…
Traes_1BL_7C9EC3E70.1	MVHETRSRTHAAEEGKDAPKRQEEEHKEQEGGKERPSKNKKPVEPEAPTKTKKLKGGESELDGKGNGTKEFEDFCKAIREHLSVEDMRKILEANEQDASGSEDAVIARCEDMMFYGPLEKCPTCGGQLECKGWKYKCTGKYSEWASCIFSSSNPPRKSDPIKVPEDINNDYVNKWLKQQEGKGYPKRDVDEEAHIFSGMMIALSGRMSRSHAYFKEQILNHGGQVNNSVLGVTCVVASPAERDKGGSGGFAEALERGTPVVSEKWIVDSIQKKEAQPLAAYDIVSDVVPEGRGLPLDKLDPSEEAIETLAAELKLAGKRSVHKDSKLDKDGGLIFEKDGIIYNCACSVCDLGSDTNQFCIMQLIMLPEKHLHLFYKKGPIGHDQMAEERVEDFGNRVND…
Traes_1DS_20CE77AF1.1	MSKTDAIREFKRLFLEKTGNPWEAWEQKTNFQKQPGRFYPLDIDYGVREAPKRKDMSKMKSSLAPQVLELMMMLFNVETYRAAMMEFEINMAEMPLGKLSKENIQKGFEALTEIQNLLDDTGNQELALRESLIVAASNRFFTLIPSVHPHIIRDKDHLTMKAKMLEALQDIEIASKLVGFDGDNDESLDDKYKKLHCDITPLAHDSEDYKLVEKYLLNTHAPTHKDWSLELEEVYVLDRDGEGNKYSRYKNNLHNKMLLWHGSRLTNFIGILSQGLRIAPPEAPVTGYMFGKGLYFADLVSKSAQYCYVDRKNPTGLMLLSEVALGDMHELKKATYSD
Traes_7BL_6A345CEBA.2	MCLCKCVLRLDAAICEEEKEAASAAEICNVDGIDGVVMDGKAEGKSKRKRKRHGEGENEEENDILDAAKLQSMGYRELQALAKARGLNANGGKKDVLQRLLSSPATSVVDCGIQDKKEVAEADDGKVEELKKKKMVTDVMLDAAQLQGMGYRELQALAKARGLAANGIKKDVIERLLSTPANSVAVADGGFQDKKKLAKGGVGEVEEEVKKEKIVKATKKGAAVLDEHIPDDIKMTYHVLQVGDEIYDATLNQTNVGDNNNKFYIIQALESDAGGSFMVFNRWGRVGARGQQKLHPCSSRDEAIDEFEGKFEDKTKNSWSDRKNFECYAKKYTWLEMDYGEVDKETTQVQKKGSITDHLKETKLETRTAQFISLICNISMMKQQMMEIGYNADKLPLGK…
Traes_1BS_7D76D695B.2	MAAAPPKAWKAEYAKSGRSSCKSCKSPIAKDALRLGKMVQATQFDGFMPMWNHAKCILNKKNQIKSVDDVEGIDALRWDDQEKIRNYAANSSTTSTATATASSTAPISDKCAIEVAQSARASCRRCSEKIAKGTVRVSSKLDGQGWYHVSCFLEMSPTASVEKFPGWETLSHDDRGAIIDVVKKGAASKQETSSKGSKRKIGDIDMRNSKAPNLDGSTSEGAARSKGKLVVPCEPNSSSADLHQKLKEQSDTLWKLKDELKKHVSTAELRDMLEVNEQDPSGPERDLLERCADGMLFGALGTCPVCNSCLYYYGGHYQCNGHVSEWSKCTYMTTEPVRMKKKWKIPDEIKNDYLTKWFKSQKVKKPERVLPPISPQKSVGQSPQQSLVGEALDKLRVCI…
Traes_1AS_1767811A6.1	DEWKQKLKLAGAHFSPRVTKDINCVVSCGGLDNESAEVRKARRQKIPIVREDYLGECIRKNRVLPFDLYKVATTLEESSKGSTVTVKVKGRSAVHEASGLQDTGHILENGKSIYNTTLNISDMTQGVNSYYILQIIEEDDGSECYVFRKWGRVGSEKIGGKKLEEMSKTDAIREFKRLFLEKTGNPWEAWEQKTNFQKQPGRFYPLDIDYGVREAPKRKDMSKMKSSLAPQVLELMMMLFNVETYRAAMMEFEINMAEMPLGKLSKENIQKGFEALTEIQNLLDDTGNQELALRESLIVAASNRFFTLIPSVHPHIIRDKDDLTMKVKMLEALQDIEIASKLVGFDGDNDESLDDKYKKLHCDITPLAHDSEDYKLVEKYLLNTHAPTHKDWSLELEEV…
Traes_1AL_92E664DDF.1	MVHETRSRTHAAEEGKDAPKRQKEEHKEQEGGKERPSKNKKPAEPEAPTKTKKLKGGESELDGKENSTKEYTDFCKAIREHLSVEDMRKILEANGQDASGSEDAVVPSCEDMMFYGPLEKCPTCGGQLECKGWKYKCTGKYSEWASCIFSSSNPPRKSDPIKVPEEINNDYVNKWLKQQEGKGYPKRDVDEEAHIFSGMMIALSGRMSRSHAYFKEQILNHGGQVNNSVLGVTCVVASPAERDKGGSGGFAEALERGTPVVSENWIVDSIQKKEAQPLAAYDIVSDVVPEGRGLPLDKLDPSEEAIETLAAELKLAGKRSVHKDSKLDKDGGHIFEKDGIIYNCACSVCDLGSEMNQFCIMQLIMLPEKHLHLFYKKGPIGHDQMAEERVEDFGNRVND…
Traes_7AL_E9733B552.2	MDGEAESKSKRKRKRHGEGENEEENDILDVAKLQSMGYRELQALAKARGLNTNGGKKDVLQRLLSSPATSVVDCGIQDKKEVAEADDGKVEELKKKKIVTDVMLDAAQLQGMGYRELQALAKARGLAANGIKKDVIERLLSTPANSVAVADGGFQDKKKLAKGGVGEVEEEVKKEKIVKATKKGAAVLDEHIPDDIKMTYHVLQVGDEIYDATLNQTNVGDNNNKYYIIQALESDAGGSFMVFNRWGRVGARGQQKLHPCSTRDEAIDEFEGKFEDKTKNSWSDRKNFECYAKKYTWLEMDYGEVDKETTQVQKKGSITDQIKETKLETRTAQFISLICNISMMKQQMMEIGYNADKLPLGKLSKSTILKGYDVLKRISNVISRADRRQLEQLTGEFYT…
Traes_1DL_1607C6D77.2	MAAMDQVHETRSRTHAAEEGKNAPKGQKEEHKEQEGGKERPSKNKKPVEPEAPTKTKKLKGGESELDGKENSTKEFEDFCKAIREHLSVEDMRKILEANDQDASGPEDAVVQICEDMMFYGPLEKCPMCGGQLECKGWKYKCTGKYSEWASCIFSSSNPPRRSDPIKVPEDISNDFVNKWLKQQEGKGYPKRDVDEEAHIFSGMMIALSGRMSRSHAYFKEQILNHGGKVNNSVLGVTCVVASPAERDKGGSGGFAEALERGTPVVSENWIVDSIQKKEAQPLAAYDIVSDVVPEGRGLPLDKLDPSEEAIETLAAELKLAGKRSVHKDSKLDKDGGHIFEKDGIIYNCACSICELGSEMNQFCIMQLIMLPEKQLHLFYKKGPIGHDQMAEERVEDFG…
Traes_7DL_80B3D97A8.1	MCLWICVLRLDAAIREEGKEAASAAEICNVDGIDGVVMDGKAEGKSKRKRKRHGEGENEEENDILDAAKLQSMGYRELQALAKARGLNANGGKKDVLQRLLSSPATSVVDRGVQDKKEVAQADDGKVEELKKKKIVTDVMLDAAQLQGMGYRELQALAKARGLAANGIKKDVIERLLSTPANSVAVADGGFQDKKKLAKGGVGEVEEEVKKEKIVKATKKGAAVLDEHIPDDIKMTYHVLQVGDEIYDATLNQTNVGDNNNKYYIIQALESDAGGSFMVFNRWGRVGARGQQKLHPCSTRDEAIDEFEGKFEDKTKNSWSDRKNFERYAKKYTWLEMDYGEVDKETTQVQKKGSITDQIKETKLETRTAQFISLICNISMMKQQMMEIGYNADKLPLGK…
Eucgr.J00484.1	MKVHETRSQAHAPMDDDKMMTRKQKADQHKLQESEQSPKKPKAENNNGHPDRKPSDKVDAEFKELCRATEEHLSVDLMQEILEANGQDSSGTPGVVTTKCQDLLFYGPLDKCPICNGTIEFTSTKYKCKGAYSEWASCTFSTKYPPRREEPIKLPDSVLNSPVADLLKKYQDPTCRPRTDPGIVDKPLRGMVISLSGRLSRTHQYWKTEIERHGGKASNSVIGVTCLVVSPAERERGGSAKVAEAVERGIPVVNEGWLLDSIEKQEAQPLSAYDVMSDLAVEGRGIPWDKQDPSEEALESISAELKLYGKQAVYKDTKLRERGGKIFERDGILYNCAFSLCDMGEGLNDYCIMQLVTVPDDNLHLYYKRGRVGDDPNAEEQLEAWENVDNAVKEFVKLF…
Eucgr.H01106.1	MATNLRVDELRAELTHRGLSTTGAKPTLVRRLRAALSKESKRAADSVDSTVNGKRERDADTPNGDSDGPSKLRALDQFRELGVQQLREEARRRGVSSSGSKKELLERLCGDAEEGLAAANGVKEEAEEEVAADEVKTEKIITATKKGVAVLDQWLPDHIKANYHVLHEGDDVYDAMLNQTNVGHNNNKFYAIQLLESDDGAAFMVYYRWGRVGIKGQDKLEGPYTSRDTAINEFVQKFFAKTRNHWFNRKEFICHPKYYTWLEMDYGGKEEQEVINKTAVTTTSQLRETKLEPRIAKFLSLICNISMMKQQMMEIGYNAEKLPLGKLSKLMILKGYDVLKKIADVIGQSDRKKLEQLSGEFYTVIPHDFGFKKMREFVIDTPQKLKSKLEMVEALGEIE…
Eucgr.K03285.1	MATVPTKPWKVEYAKSGRASCKSCKNTIDKEKLRLGKMVQSSQFDGFIPMWNHADCIMRKANQIKVIDDVEGVELLRWEDQQKIRKYVESRGPATKNDGPSTKNSSSDSECSIEASPTSRASCRQCGQKIMKGETRISIKPDGQGPRSLAWHHAHCFMKISPSVQLDKISGWDSLPVSDQAPLIDLVKSVPSAAKSGKKHEPQKNEEIVQGPTSRAGMKRKKDVTGEQKSKAIKAEGDVCTSRVVSSKNADHEDMKVSELESTLEAQTKELWALKDDLKKHVTTSEMREMLEANNQDSTGSELDLRDKCADGMLFGALACCPVCAGSLRYSGGMYRCQGYQSAWSKCSYSTREPERVQGKWKIPEGTDNQYLKKWFKSQKGKKPIRILPPPSAASPLRG…
Prupe.8G227600.1	MANPQPPKPWKVEYAKSSRSSCKTCKSPIEKEKLRLGKMVTATQFDGFMPMWNHADCIMKKAKQIKSTDDVEGLELLRWEDQKEIRNYVQSGGPPDTITTATTTSKISSGIEVSPTSRATCKSCSQKILKAEVRISTKPEGQGPRGLAWHHANCFMELSPSTEVEKLSGWETLPVADQAAVRALVKKVPSNARGGKKTEEQEDKEFLQQSTSNTVTKRRKDSGRDQKSKVARSEGDVSTNRDVSVRDATDLESKLEAQSKELWALKDDLKKHVTTAELREMLEANVQDSTGSELDLRERCADGMMFGALSRCPICSGFLRYSGGMYRCHGYISEWSKCSYSTEEPERLEWTWKVPEDTDNQYLNKWFKSQKVEKPVRILPPSTPNKPSGSQAFNGQSQS…
Prupe.8G262600.1	MASKLKVEELRNQLAQRGLTTTGNKPTLLQRLEVALRQENKQPPDASDVSASIVSRKRGRQSNEDGESTGSEKIKATDEFQDMSVKQLREQATLRGISATGSKKELLERLSEDSDDIPLGGANEEGNGSKEKIVTATKKGAAVLDQWLPEHIKAHYHVLQLGDDVYDAMLNQTNVGYNNNKFYVIQVLESDAGGTFMVYYRWGRVGVKGQNKIQGPYTSRDSAINEFKQKFYDKTKNDWSNRKMFESFPHHYMWIEMDYNEEEKQLSQVQEKNDSALRGQPLETQLEPRIAKFISLICNISMMKQHMMEIGYNADKLPLGKLSKSTISKGYNILKRIADVIGGSNRRTIEQLSGEFYTVIPHDFGFKKMSNFVIDTPQKLKQKLEMVEALDEIVVATKL…
Prupe.6G127600.1	MRVHETRSHSHPNTEEDKVMTRKQKAENKAHEAEQSPKKPKSEGDNGHANGKSSEDIVAEFEKVCTAVKDNLSAEQMREILEANGQDSSGSDANVLRKCQDLLFYGPLDKCPACNGNLEFTGIRYSCTGSYSEWASCTYSTKDPPRKQEPIKLPDSILNSPASDLIKKYEDPSRRPRKVLSIPDKPFTGMLMSLMGRLSVSHQYWRKEIEKHGGKVANHVIGVTCLIASSVERERGGSSKLAEAMERGIPVVSEAWLKDSIEKQEPQPLEAYDIVTDLAPDGRGIPWEKMDPSEEALESLSAELKLYGKRGVHKDTKLQERGGKIFEKDGILYNCAFSRCDLGKKLNDYSVMQLISVPESNLNLYYKKGKVGDDPKAEERLEEWENVEAAVKEFVRLFE…
GSMUA_Achr4T25180_001	MANPPKPWKAEYAKSGRSSCKTCKSPIDRDQLRLGKMVAATQFDGYMPMWNHAGCIFKKQNQIKSLDDVEGIDLLRWEDQKSIRKYVEDGSSTSTTVDNSECAIEVSQTSRATCRHCSQKITKGTVRVSTKAEGQGARGISWHHVNCFTTMSPSTSLEKISGWDSLSPQDKESLSAFSRKDTSKKTEDQVTSRSAKRKAVGSDEQKTKVSKSEKRNSAGKSSTNGSKDEPNHGDFSTIGLEKKLEEQSKLLWDIKDQLKIHVTTAELREMLEANGQDSMGSEYDLRDRCADGMLFGALGTCPICSGSLCYSGGQYRCHGYLSAWSKCSYTTTEPVRLKAKWKIPKETSNGYLIKWFKSQKANKPGRVLPPPSTSKSSGRHATNLSQPSNDEKLENLKVA…
GSMUA_Achr9T09080_001	MNSSFSSCFPNHVAVHETRSHTRSSAEEEGNIGKGKQKAENGGRDGEQQQASKNKKAKVEGENRDANGKPAVDVAVEFEEFCKATRQHLSINEMRRILEANEQDPSGSDDAVVPRCQDMMFYGPLEKCPVCRNQVDCSGSNYLCRGAYSEWSTCIYTTTDARRRDQPVRIPEGIGDETVEEWIKKQESRSYPRRELTSSNKPFAGLVISLSGRLSRTHQTWREEIEKHGGKVSNNIIGANCLVVSPAERERGGSSRVAEAMERNIPVVSENWLVDSIQKQQAQPLDAYDVVSDLIPEGRGIPWDKMDPNEEALESLTAELKLSGKRCVYKDSMLQEQGGFIFEKDGILYNCAFSLCDLGRGINEYCVLQLIQVPEKNVHLYYKKGRVGDDPKADERVEE…
GSMUA_Achr6T20410_001	MHDGKQLKDEGGNKEEKRVTMTKKNGAVLDPFLPDHIKSSFHVLNKGEEMYSATLNQTNVGNNNNKFFVIQVLESDDGIRYMVYHRWGRVGVRGQDKLLGPYTSQEAAIHEFEKKFYDKTKNQWCLRKEFKCHPKCYTWLEMDYTDSENGTAPDKTCQSSSSQLRATKLDSRIAKFISLICNISMMKQQMLEIGYNAEKLPLGKLSKSTILKGYDVLRRISEVIAQSDRKKLEELSGEFYTVIPHDFGFRKMREFVIDSSSKLKRKLEMVESLAEIEIATKLLKDDSETQDDPLYCRYEQLHCELSPIEADTNEFAMVKKYLLNTHAKTHSGYRVDIVQIFKVSRKGELERYGKFSSTKNRMLLWHGSRLTNWTGILSQGLRIAPPEAPVTGYMFGKGV…
Kalax.0005s0162.1	MKVQERPQGEEQEHKIMTRKQKAESKTQDSGQQSPSKKPKSENQHNGQPHTEDENGKTAAAAAAQFDEFCKVTKEFLSLQQMRDILEANAQDASGSDDAVVPRCLDMLFYGPMERCPVCNGLLEFTGSNYACTGRYSEWSSCTYKIKEPPRVQGETKLPESVESTNVPDVIRRTLDPKRRSPRFLADKDKPFKGMMISLSGRLSRTHHYWKTEIERHGGKVSNTIPGVTCLVVSSAERDRGGSSKVVEAMERQIPVVREEWLADSIAKQEPQPLQAYDVVSDLSVGGKGIPWDKQDPSEEALESLTAELKLYGKRSVYKDTMLLDQGAEIFEKDGIVYNCAFSLCDQGREVNHYCITQLIKVPEKHLHLYYKKGKVGDDPGAEERLEEWEDVDRAIAEF…
Kalax.0394s0026.1	MANPQKAWKVEYAKSGRSSCKTCKDSIGKEALRFGKMVQSTHFDGLMPMWNHASCILKKAKQIKSVDDVDGIDMLRWEDQQKIRKYIEGGGSAQDGGGSSSAANKETVTEFSVEVSQNARSSCKKCGEKITKGEVRISTKPEGKSSRGLAWHHASCLLDMFPTTEVVKLPGWDSLEETEQETLRGLVDNKTKAKPETPHDQEHLKNAATKKGEKRKTNENGDQKSKVVKTEGDVSSTGKETQEAVDMEAKLEAQAKTLWALKDDLKNNVSASELRQMLGANGQSSSGSELDLRERCADGMLFGALPLCPLCSGHLSYTGGMYRCHGYLSEWGKCSYSTAELERLKGKWKIPEESKNVYLCKWFKTQKGTKPSRILPTPSVHSLSQVGKCSPYMLNSGNI…
Kalax.0672s0003.1	MANPQKAWKVEYAKSGRSSCKTCKDSIVKEALRFGKMVQSTHFDGLMPMWNHASCILKKAKQIKSVDDVDGIDMLRWEDQQKIRKYIEGGGSAQDGGGSSSAANKETVTEFSVEVSQNARSSCKKCGEKITKGEVRISTKPEGKSSRGLAWHHASCLLDMFPTTEVEKLPGWDSLEETEQETLRGLVDNKTKAKPETPHDQEHLKKAATKKGEKRKTNENGDQKSKVVKTEGDVSSTGKETQEAVDMEAKLEAQAKTLWALKDDLKNNVSASELRQMLGANGQSSSGSELDLRERCADGMLFGALPLCPLCSGHLSYTGGMYRCHGYLSEWGKCSYSTAELERLKGKWKIPEESKNVYLCKWFKTQKGTKLSRILPTPSVHSLSQVGKCSPYMLNSGNI…
Kalax.0026s0140.1	MKVQERPQGEEQEHKIMTRKQKAESKTQDSGQQSPSKKPKSENQHNGQPHTEDENGKTAAAAAAQFDEFCKVTKEFLSLQQMRDILEANAQDASGSDDAVVPRCLDMLFYGPMERCPVCNGLLEFTGSNYACTGRYSEWSSCTYKIKEPPRVQGETKLPESVESTNVPDVIRRTLDPKRRSPRFLADKDKPFKGMMISLSGRLSRTHHYWKTEIERHGGKVSNTIPGVTCLVVSSAERDRGGSSKVVEAMERQIPVVREEWLADSIAKQEPQPLQAYDVVSDLSVGGKGIPWDKQDPTEEALESLTAELKLYGKRSVYKDTMLLEQGAEIFEKDGIVYNCAFSLCDQGREVNHYCITQLIKVPEKHLHLYYKKGKVGDDPGAEERLEEWEDVDRAIEEF…
Kalax.0638s0018.1	MASKMKVDELRGELEQRGLATTGTKPTLVRRLEAALRKEKKETEAVDGVCEASTSKKRSREELKDGNEVEEEDVKKKEKLVVATKKGAAVLDQWLPDDIKTQYHVLQKGDVIYDAMLNQTNVGDNNNKFYVIQVLEADDGSRFMVYNRWGRVGVKGQDKLQLFTFVDSAIQEFEGKFYAKTKNHWSDRNDFVSHPKSYTWLEMDYSNKDTDLALAEKPLPAVSNEPRQTKLESRVAKFISLICNVSMMKQHMIEIGYNAEKLPLGKLSKTTILKGYDVLKRIADVIGQSNRKMLEELSGEFYTVVPHDFGFKKMREPHSPFVEALGEIELATKLLKEDSNQEDPLYSHYQRLHCELTPLEANSDEFSTIVQYMRNTHAKTHSNYKVDILQIFRVSREGE…
Kalax.0081s0093.1	MASKMKVDELRGELEQRGLATTGTKPTLVRRLEAALRKEKKETEAVDGVSEASTSKKRSREELEDGNEVEEEDVKKKEKLVVATKKGAAVLDQWLPDDIKTQYHVLQKGDVIYDAMLNQTNVGDNNNKFYVIQVLEADDGSRFMVYSRWGRVGVKGQDKLQPFTSVDSAIQEFEGKFYAKTKNHWSDRNDFVSHPKSYTWLEMDYSNKDTDLALAEKPLPAVSNEPHQTKLESRVAKFISLICNVSMMKQHMVEIGYNAEKLPLGKLSKTTILKGYDVLKRIADVIGQSNRKMLEELSGEFYTVVPHDFGFKKMREFVIDTPQKLKSKLEMVEALGEIELATKLLKEDSNQEDPLYSHYQRLHCELTPLEANSDEFSTIVQYMRNTHAKTHSNYQVDIL…
Seita.5G162200.1	MSARLRVEELRAELQRRGLDDSGNKPALVRRLDAAIRKEEKAALAAAAADGDGIAADGMVVDGKGNGGDNKKRKRSRNGEEEGSGDASLEVAKLEGMSYRELQGLAKSRGLAANGNKKDVIERLLSAPANATDGVQDEKRAPKGGVEKVEEEVKKEKMVTATKKGAAVLDQHIPDHIKVNYHVLQVGDDIYDATLNQTNVGNNNNKFYIIQVLESDGGGSFMVYNRWGRVGARGQDKVHGPFSTRDQAIYEFEGKFQDKTNNLWSDRKNFKCYAKKYTWLEMDYGETDKETNKTEKKDSITDQIKETKLETRIAQFISLICNISMMKQQMVEIGYNADKLPLGKLSKSTILKGYDVLKRISNVISKADRRQLEQLTGEFYTVIPHDFGFRKMREFIIDT…
Seita.1G180000.1	MVHETRSRAHAAAQEEGKAASKKQKTESKDQERGQHVTSKNKKSAENKGQDGESEAPMKNRKLKAEESEPNGKGTAAREFTEFCKAIGEHLSVEDMRKILQANEQDASGSEDAVVARCEDMMFYGPLKKCPICGGQLEFKGWKYKCTGNYSEWAHCTFSTNDPPRKSGPIEVPEDIKDDFVHKWLKQQEGKEFPKRDVDEEAHIFSGMMIALSGRMSRSHGYFKEQITKHGGKVNNSVLGVTCVVASPAERDKGGSGGFAEALERGTPVVSENWIMDSIEKKEVQPLAAYDIASDVVPEGRGLPLGQLDPSEEAIETLAAEVKLAGKRAVHKDSKLEKDGGCIFEKDGIIYNCAFALCDLGCDMNQLCIMQLVMVPENRLHLFYKKGPIGHDQMAEERV…
Seita.2G112900.1	MAAPPKAWKAEYAKSGRASCKSCRSPIAKDQLRLGKMVQATQFDGFMPMWNHARCIFGKKNQIKSVDDVEGIDTLRWDDQEKIRNYVESASAATSSTATVPDKCTIDVAPSARTSCRRCSQKITKGTVRVSAKLEGQASKGIPWYHVNCFLEVSISATVEKFSGWDTLSDEDKRTVLDLVKKDVGHNEPTKGSKRKKGENDMQSCKAPKLDESTSEGTVRNKGKLVDPRDSNASSADIQQKLKEQSDTLWKLKDELTKHLSTAELRDMLEANEQDTSGPERLLLDRWRLKIPIVREDYIGECIRKNRTLPFDLYKVENTLESKGGTVTVKVKGRSAVHESSGLQDTAHILEDGKSIYNTTLNMSDLARGVNSYYVLQVIEEDDGSECYVFRKWGRVGNE…
Mapoly0154s0015.1	MAAPAPPKGWKVEYAKSGRASCKICSNAIAKETLRIAKVVQSFQFDGFMTMWHHMKCIQKKPGRIKSLDDIEGVDDLRWEDGQKLKKYVEGGKDSTKEEEEEDDEEAGGEESAGNGEYACENSKSSRAMCKSCNEKISKGEVRMSTMVDTGRFGKAPAWRHAKCFHELGWWTKPIDELPGWDSLGADNQKVLQDLFKSSSKGSKTGGKGSKRKASEDEKIPSGSTAMTVDTKKGAKGKEAAKRPKIEDDEPLIKDKRTTRKASEEASALVDKKGKTVSGKDAKRLSSPLSDDSSSELDKKLEKQAKAIWALKDDLKKNVVSSEMRTMLDANSMDVSGTELELRDRCVDGMLFGATGKCPMCSSPIEYRDGQYKCKGFLTAWSKCTFTTREPERKAGKWK…
Mapoly0074s0022.1	MSNKLRVQELRDELAKRGLDTTGLKPALVARLDAAIEADDKDDKQDTDDIASDNGKSSNDDEKSTNADKNDKKASGKKTHARDDDDDQAAPPKRVKLEDVNAMLVTELKDTLADMGCSTAGAKAALKKRLIAALKAQEKKAKGVATDGNDGEDNDKKLVTATKKGRAILDPNLPETVKNSFHVIEDGEDVYDAMLNQTNVGGNNNKYYVIQALERDAGGQFYIFTRWGRVGAKGQSKLSSCSTRFEAIRAFESAFHDKTKNDWDKRKKFEAYPGKYTWLEMDYEETNDKNDAAKENDVDKKPRGPSKLKPEVEKLIQLICNINMMKQQMMEIGYDAKKMPLGKLSKSTILRGYEVLKRIAAALDSKATGSVLAQLSSEFYTTIPHDFGFKNMSQFVISD…
Aco007793.1	MKVHETRSHAHASAEEEGKMGTRRQKAESRGQDESSKKKPKVTDGENGGTNAKSAAAIALEFDEFCKATREHLSIEEMRRILEANAQDPSGSDDAVVPRCQDMMFYGPLESCAMCGGQLEYTGKNYRCQGRYSEWTTCPYTTINPPRKSDRIKVPEDINNETAREWVANQESRAYPQRDLPLVDKPFSGMMISLSGRLSRTHQAWREEIEKHGGKVSNSVIGVTCLVVSPAERERGGSTKVADAMERNIPVVSEAWLIDSIQKQEAQPFDAYDVVSDLAPEGRGIPQDKQDPSEEALESLTAENKLYGKRAVYKDSMLDKDGGQIFEKDGIIYNCAFSLCDQASGVNEYCVMQLIMVPENHLHLYYKKGRVGDDPRAEERVEDFEDRVGDAIKEFVRLF…
Aco008888.1	MANPPKPWKAEYAKSGRSSCKACKDAIAKDQLRLGKMVAATQFDGFMPMWNHASCIFKKGSQIKSLDDVEGYDLLRWDDQQQLRKYVEGGLSSTTAVANNECAIEVSQTSRAACRRCNQKIMKGTVRVSTKPEGQGAKGLAWHHVNCFVEMSPSTNLEKIYGWDTLSLQDKETVFALVKKGVSGKKADEHSQQATSKGTKRKKGDGNSHACKVPRLEESNLEGGIPRMGNAVDSGQSSSNSNELERKLKEQSDALWKIKDELKKHVTVAELREVLEANDQDSAGSEYDLRDRCADGMLFGALASCPICSGSLHYSGGEYRCHGYVSAWSKCSYSTTEPVRLKEKWKIPRETSNEYLIKWFKTQKVKKLTRVLPPPSPAKTLSSKVGMQTQSSNGEALGN…
Aco021513.1	MSSSKLKVDELRAELSRRGLDTSGTKPTLVRRLESALRKEKKAEAAAAAVSDGAAANAGKKRKRDELAGDGDVDGEGDGDRNGVIGDVEKLLEMGIRELREMAKARGVPANGSKRELAERLCSSSSSSAEDKDERKGDAEEPKKEKLVTATKKGAAVLDQHLPDHMKSSFHVLQLGEEIYDATLNQTNVGDNNNKFYVIQALESDDGRTYMVYNRWGRVGVRGQDKLHGPFGTRERAIYEFEGKFFDKTKNHWSNRKNFIYYPKLYTWLEMDYSEAEKETAKDNKAQASISAQPQETKLDSRIASFISLICNVGMMKQQMMEIGYNAEKLPLGKLSKSTILKGYDALRRISDVISTNDRKKLEQLSGEFYTVIPHDFGFRKMRDFVIDTPQKLKSKLEM…
Aqcoe2G291300.1	MANKLKVDELRSQLSQRGLDTSGTKPILVQRLELAISNENNDNKSLNDEPKSSIGRKRHREAEEDMSGKVEDVDKLRAMGIRQLSEQATLRGVSTTGLKKELLQRLCADLQKKPEEAPKEVNGSTKTSEEDVLDKVDDVEKLRAMDIHQLREQATLRGVLTTGSKKELLERLCADSQKGLEETPQEMDRSSKTKLVTATKKGRAVLDQWLPEQIKAQYHVLELGEEVYDAMLNQTNVGQNNNKFYVIQALESDDGGTFMVYNRWGRVGVKGQEKLHGPYSSRDSAINEFEQKFYDKTKNNWSSRKAFVCHPRCYAWLEMDYSEKETKSVVPKKQPYSIQPQETQLESRIAKFISLICNISMMRQQMMEIGYNAEKLPLGKLSKSTILKGYDVLKRISDV…
Aqcoe2G291400.1	MGVCQLRKQATLHGVLTTGLKKQLLERLGADLQKRPEDATKELDRSAKSKLVTATKKGRAVLDQWLPEQIKAQYHVLEHGEEVYDAVLNQTNVGQNTNKFYVIQALEFDGGGTFMVYNRWGRVGVKGQVKLHGPYFSRDWAIRIFEGKFYAMTKNKWSCRKAFVCHPRCHTWLEMDYSEKETNSDVPKDQLNSIQPQETQLESRIAKFISLICNISMMKQQMMEIGYNAEKLPLGKLSKSTILKGYDVLKRISNVINQSDTNMLEQLSGEFYTVIPHVIGFKNMREFVIDTPSKLKSKLQMVEALGEIELASKLLKDDDGMQDDLLYSHYEGLQCELIPLEVGSQEHAMIETYLHNTHVKTYCNYNVDIVQIFRISRHGESEQFKKFSCAENRMLLWHG…
Aqcoe1G448000.1	MTKAPETRSRAHATHEDEKVGTRKHKAADVKGEEAADHKAKKTKSENTEEEKDQNGHSNGEKVLEEFVEFCKTTQEKLSVEDMKELLEVNGQDTSGSEHALVLRCQDMMFFGPLEKCPVCNGNLECNGRDYSCKGTYSEWSTCTFSTRDPPRKKEAIKLTDSVEKSDVADLIKSHQDQKCRPHRTLDLLDKPFIGMTITISGRLSHTHQYWRKEIEKHGGKVANTVAGVTCVVVAPAERERGGSSKVIEAMETGIPVVREAWLKDSIDKQAPQPLDAYDVVTDLSVDGKGIPWDKQDPGEEAIASLTTELKLYGKRGVYKDTRLQEQGGIIFEKDGIIYNCAFSICDLGRGVNEYAIMQLVMVPGNHLHLYYKKGKVGDDPGAEERLEEWENLNEAIKE…
Aqcoe5G031900.1	MATPEKPWKAEYAKSGRSSCKTCKIPIDKEILRLGRMVQSSHFDGLMPMWNHAACILKKANQIKSIDDVEGIDSLRWEDQQKIRKYLESGVSSSSTTTTVAGSIYGVEVSQTSRATCKLCNQKIMKGQVRISTKPEGQGPRGVTWNHTNCFLESAPSIQVEKLLGWDSLPVSEQEAIFSIAGKGVSSSKSVSKSEAPSGEDELLHNSSIGGTKRKKVITGDQKSKVPKTEENVSVKDDPRGNKFAKSGQKCDDASDLESKLEAQTKILWGIKDDLKKHVTTAELREMLEANHQYSAGSEFDLRDRCADGMLFGALGPCPICNGPLCYSGGQYRCHGYVSEWSKCSYSTTQSSRLKGKWKVPDDTSNEYLNKWYKSQKGQKPDRILPPLSSSKASGSKAT…
Kaladp0044s0065.1	MASKMKVDELRGELEQRGLATTGTKPTLVRRLEAALRKEKKETEAVDGVCEASTSKKRSREELKDGNEVEEEDVKKKEKLVVATKKGAAVLDQWLPDDIKTQYHVLQKGDVIYDAMLNQTNVGDNNNKFYVIQVLEADDGSRFMVYNRWGRVGVKGQDKLQLFTFVDSAIQEFEGKFYAKTKNHWSDRNDFVSHPKSYTWLEMDYSNKDTDLALAEKPLPAVSNEPHQTKLESRVAKFISLICNVSMMKQHMIEIGYNAEKLPLGKLSKTTILKGYDVLKRIADVIGQSNRKMLEELSGEFYTVVPHDFGFKKMREFVIDTPQKLKSKLEMVEALGEIELATKLLKEDSNQEDPLYSHYQRLHCELTPLEANSDEFSTIVQYMRNTHAKTHSNYKVDIL…
Kaladp0089s0087.1	MANPQKAWKVEYAKSGRSSCKTCKDSIGKEALRFGKMVQSTHFDGLMPMWNHASCILKKAKQIKSVDDVDGIDMLRWEDQQKIRKYIEGGGSAQDGGGSSSAANKETVTEFSVEVSQNARSSCKKCGEKITKGEVRISTKPEGKSSRGLAWHHASCLLDMFPTTEVEKLPGWDSLEETEQETLRGLVDNKTKAKPETPHDQEHLKKAATKKGEKRKTSENGDQKSKVVKTEGDVSSTGKETQEAVDMEAKLEAQAKTLWALKDDLKNNVSASELRQMLGANGQSSSGSELDLRERCADGMLFGALPLCPLCSGHLSYTGGMYRCHGYLSEWGKCSYSTAELERLKGKWKIPEESKNVYLCKWFKTQKGTKPSRILPTPSVHSLSQVGKCSPYMLNSGNI…
Kaladp0056s0117.1	MKVQERPQGEEQEHKIMTRKQKAESKTQDSGQQSPSKKPKSENQHNGQPHTEDENGKTAAAAAAQFDEFCKVTKEFLSLQQMRDILEANAQDASGSDDAVVPRCLDMLFYGPMERCPVCNGLLEFTGSNYACTGRYSEWSSCTYKIKEPPRVQGETKLPESVESTNVPDVIRRTLDPKRRSPRFLADKDKPFKGMMISLSGRLSRTHHYWKTEIERHGGKVSNTIPGVTCLVVSSAERDRGGSSKVVEAMERQIPVVREEWLADSIAKQEPQPLQAYDVVSDLSVGGKGIPWDKQDPTEEALESLTAELKLYGKRSVYKDTMLLEQGAEIFEKDGIVYNCAFSLCDQGREVNHYCITQLIKVPEKHLHLYYKKGKVGDDPGAEERLEEWEDVDRAIEEF…
AL4G26550.t1	MASPHKPWRAEYAKSSRSSCKTCKSVINKENFRLGKLVQSTHFDGIMPMWNHASCILNKTKQIKSVDDVEGIESLRWEDQQKIRKYVESGAGNSTSTSKSSTANNAKLEYGIEVSQTSRAGCRKCSEKILKGEVRIFSKPEGPGNKGLMWHHAKCFLEMSSSTELESLSGWRSIPDADQEVLLPLVKKALPVAKTETAEARQTNSRAGTKRKNDSGDNEKSKLAKTSFDMSTSGALQPCSKEREMEAQTKELWDLKDDLKKYVKSAELREMLEVNEQSTRGSELDLRDKCADGMMFGPLALCPICSGHLSFSGGLYRCHGYISEWSKCSHSTLDPDRIKEKWKIPGETENQFLLKWNKSQNSVKPKRILHPVSSGETSQGQGSKDATDSSRSEKLADLK…
AL6G33490.t1	MKVHETRSHAHMSGDEQKGNLRKHKAEGKLPEAEQSQKKAKSENDNGRSVNGAGDAASEYNEFCKAVEENLSVDQIKEVLEINGQDCSAPEETLLAQCQDLLFYGALEKCPLCGGNLICDNEKRFICGGEISEWCSCVYSTKDPPRKEEPVKIPDSVMNSAISDLIKKHQDPKSRPKRELGSADKPFAGMMISLMGRLTRTHQYWKKKIERNGGKVSNTVQGVTCLVVSPAERERGGTSKMVEAMEQGLPVVSEAWLIDSVEKHEAQPLEAYDVVSDLSVEGKGIPWDKQDPSEEAIESLSAELKMYGKRGVYMDTKLQERGGKILEKDGLLYNCAFSICDLGKGRNEYCIMQLITVPESNLNMYFKRGKVGDDPNSEERLEEWEDEDAAIKEFARLFE…
AL6G50730.t1	MANKLKVDELRSKLAERGLSTTGVKAVLVERLEEAIAEDTKKEESKSKRKRNQDSSDVTEESNKLIAIGEFRGMIVKELREEASKRGLDTTGTKKELLERLCNDANNDSSAPVKSGTDGAEDDKNGFEEEKNEEKIVTATKKGAAVLDQWIPDEIKSQYHVLQRGDDVYDAILNQTNVRDNNNKFFVLQVLESDSKKTYMVYTRWGRVGVKGQSKLDGPYDSWDRAIEIFTNKFCDKTKNYWSDRKEFIPHPKAYTWLEMDYGKEENDSPVNDIPSSSSEVKPENSKLDTQVAKFISLICNVSMMAQHMMEIGYNANKLPLGKISKSTISKGYEVLKRISEVIDRFDRTRLEELSGEFYTVIPHDFGFKKMSQFVIDTPQKLKQKIEMVEALGEIELAT…
Oropetium_20150105_11344A	MVHETRSRAHAAVQEEGKMASKKQKAESKDQEKGQHVPSKNKKSAEGESATKSKKLRADDSELMGKGPVAKEFVEFCRALGEHLSVEDMRKILEANEQDASGSEDAVVSRCADMMFYGPLEDCPVCGGQVEFKGWKYNCTGVYTEWAQCTFSTNNPSRKGGPIKIPDDIKDDYVRKWVKQHEGKEFPKREIDEEGHIFSGMMIALSGRMSHTHGYLKEQIMKHGGKVNNSVLGVTCVVASPGERLQGGSGGFAEALERGTPVVSENWILDSIEKKEAQPLAAYDIASDVVPEGRGLPLGKLDPSEEAIETLAAEIKLAGKRSVHKDSKLDKDGGFIFEKDDIIYNCAFAVCDLGCEMNQFCIMQLVMVPENRLHLYYKKGPIGHDQMAEERVEDFGSRV…
Oropetium_20150105_22335A	MSARLRVEELRAELQRRGLDVSGNKPVLVRRLDAAIRKEEKNVAAAAATTAADGNGVVVDCEGNGGNKRKRRRTGVQEEEGNGDVSSEAAKLEGMGYRELQGLAKARGLPANGGKMELLKRLLSAPVDAVRVLDGGGQDKVESAIGGDERVGEDMKKERMVTAMKKGAAVLDQHIPDHVKMNYHVLQVGDDIYDATLNQTNVGNNNNKFYIIQVLESDAGGSFMVYNRWGRVGARGQDKLHGPFTTRDQAIYEFEGKFQDKTHNLWSDRKKFKCYAKKYTWLEMDYGETNEEIIKSKSSITDQMKETKLEIRIAQFISLICSISMMKQQMVEIGYNADKLPLGKLSKSTILQGYDVLKRISNVISKADKRQIEQLTGEFYTVIPHDFGFKKMREFIIDT…
Oropetium_20150105_24366A	MKALKSLYYAKEYRNRILCLDKQKRDINCIVSCGELDNENAEVRKARRLKIPIVREEYIGECIKKSRMLPFDLYKVEGILESSKGGTVTVKVKGRSAVHESSGLQDTAHILEDGKSIYNTTLNMSDLARVNIMQDYGVKKGPKRKDISEMKSSLPPRLLELMTMLFNAETYRAAMMEFEINMSEMPLGKLSKDNIQEGFEALTEIQNLLNNTTGQELAVRESYIAAASNRFFTLIPSIHPHIIRDEDDLMMKVKMLEALQDIEIASRLVGFDNDDDESLDDKYKKLHCNITPLAHDSEDYKLIERYLLNTHAPTHKTMDKPPRGKHSTKGLGKTVPLESEFVKWRDDVVVPCGKP
DCAR_012388	MSGDSRTMRSNKRLRDEGSESGDFIDGPKEMKGIDKYLKMSVKQLQQEAAARGVSAIGLKKELAERLCGADSSNPIGLDGEEKMFVDGSKYTSMTLKQLREEATARKLSAIGTKKELINRLSVADNPEPNLLDGEEKNYVDNSKYPSMTVKQLRQEATARGISATGSKKELIDRLFVANNSEHITFDGEENKYVDDNKKEKLVTATKKGAAVLDQWLADEIKSQYHVFQRGDEIYDAMLNQTNVGDNNNKFYVLQLLESDDGVRYMVYNRWGRVGIKGQDKLHGPYTSLDCAIKEFELKFFAKTKNQWSSRKDFVPYPKCYRWLEMDYTETDNQTDVQAKPTSLTDIQPRETKLEVRVAKFISLICNVSMMKQQMIEIGYNAEKLPLGKLSRSTISEGY…
DCAR_018467	MASPPKPWKAEYAKSGRSSCRTCKSPIDKEAFRLGKMVQSSQFDGFMPMWNHASCILKKANQIKSQDDVDGLDMLRWEDQEKIRKYADGSEAPKSGGSRSSRAAASAATASGIEVSQSSRATCRQCNQKIMKGDVRISAKPEGQGAKGVTWHHANCYMESSPTIEVNKLSGWDDLSASDQTAVIAMIEKSTSKGPINDPVDDTKPMQQSTSKGNAKRKSASTSEQKLKVAKAEGDVLPNTPKKNADALGIDSPRASTVDRELETQSKELWSLKDDLRKHVTTSELREMLEVNEQNSKGSELDLRDRCADGMLFGKLENCPLCSGYLYYSGGMYKCSGFLSAWSKCSYSTTESVRVQGKWKIPEGSENEYLVKWFKSQKVKKPVRVLPPPTPSKPSGTPS…
AUR62039221-RA	MKTRKHKTHEHTDHQTAKKTKQENENETNGKTNGKAATSASSKEYEDFCNATRENLSPDHMKAILQLNGQDPTGFDDSVVSRCQDLLYYGALLECKVCGGNLEFIGNSYSCTGELSEWATCTYKTKNPPRKQDPIKLPDSVLESPVSDLLKKYQDPSQRHQKEIPHHADKPFTDMVICLSGRLSRTHQYWKQVIEKHGGKVANTAIGATCLVVPPMERERGGSSKVSEAVERGILVVREAWLTDCIEKEELLPLEAYECVSDRSAYGKGIAWDKQDASEEAIESLVAELKMYGKRGVYKDTMLQQQGGKILEKDGLLYNCGFSLCDQGRNINEIAIIQLVTVPEKKLHLYYKKGKVGDDPKAEERMEEWDSVDDAIKEFARLFEELTGNEFFPWETEKK…
AUR62024743-RA	MAAPEKPWKAEYAKSARAACRTCKNNIAKEILRFGKMVQSPHFDGFMPLACLSISELLKIAAVCGATFCASLDFFVDMHVFSDDKDLLPTEMVRISAKIDGQASRGLSWYHATCFLESYPSTFPDKLSGWQSLSSSDQASVQVAAKGKAPSAESGLGSSEKFLKDSKTRDGAKRKNAGGSDQDAKIVKTDADMMIRQCGSLTKALDSGDAALESRLEVQTRALWDLKDDLKKHVSTVELRQMLQANEQSTSGSELDLRDRCADGMMFGALERCPMCSGHLSFSGGMYKCHGFISEWSKCSYSTNQPERIKGKWKLPEETDNQYLLKWFKLQKAAKPVRILPPSASNTSDGNHSANGQLKSFKDEKLEDLRVAIAGLPKETVEDFRSKIEGAGGQVHAKI…
AUR62011902-RA	MAAPEKPWKAEYAKSARAACRTCRSNIAKEILRFGKMVQSPHFDGFMPMWHHATCIMKKANQIKSIDEIEGIESLRWEDQQKIRKYVDSNGLDSNTVATAPASAPAAYDRLSGWQSLSSSDQASVQAAAKGKAPSAESGLGSSEKSLKDSKTRDGAKRKNAGGSDQDAKIVKTDADMMIRKCGSLTKALDSGDAALESRLEAQTRALWDLKDDLKKHVSTVELRQMLQANEQSTSGSELDLRDRCADGMMFGALKRCPMCSGHLSFSGGMYKCHGFISEWSKCSYSTNQPERIKGKWKLPEETDNQYLLKWFKSQKAAKPVRILPPSASNTSAGNHSANGQLKSSKDEKLEDLRVAIAGLPKETVEEFRSKIEGAGGQVHAKIKKDTNCLVVGGGLSDQ…
AUR62008678-RA	MATHLKVLELRAELSKRSLDTSGTKPTLVRRLEEALSKEGIVKDDDAPNTRAAKKRERVDEDGINEEIGNGFDEICDIERLQRMNIQKLRKEASNRGVSSSGTKKEIIQRLCDSSAINGDAKGREGEEDRQDEEMVKEVKKEKLVKATKKGSAVLDQWLPDHIKKVDGGGLYMVYNRWGRVGVKGQDKLFGPYSCRESATEEFEAKFLAKTKNHWSNRKDFVSYPKCYTWLEMDYSEKEQVLETTSSFMQISVDHEKPYACTNIQPQESKLEPSVAKFISLICNISMMRQQMMEIGYNAEKLPLGKLSKSTILKGYDVLKRLSEVIGQSNKKLVEQLSGEFYTVIPHDFGFKKMREFVIDTPQKLKNKLEMVEALGEIELATKLLSDDMGMQDDPLYAQ…
AUR62009776-RA	VETRSHVAHDHGTRKHKTHEHTDHRTAKKTKQEDENETNGKTNGKAVTSASSKEYEEFCNATRENLSPDHMKAILQLNGQDPTGFDDSVVSRCQDLLYYGALLECKVCGGNLEFIGNSYSCTGELSEWATCTYKTKNPPRKQDPIKLPESVLDSPVSDLLKKYQDPSQRHQKEIPHHADKPFTGMVICLSGRLSRTHQYWKQVIEKHGGKVANTAIGVTCLVVPPMERERGGSSKVSEAVERGIPVVREAWLKDCIEKEELLPLEAYECVSDRSAYGKGIAWDKQDSSEEAIESLVAELKMYGKRGVYKDTMLQQQGGKILEKDGLLYNCGFSLCDQGRKINEIAITQLVTVPEKRLHLYYKKGKVGDDPKAEERMEEWDSVDDAIKEFARLFEELTGN…
AUR62025568-RA	MATHLKVLELRAELSKRSLDTSGTKPTLVLRLEEALRNQTIVKDNDAPNTRAAKKRERVDEDGINEEIGNGSDEISEIERLQGMNIQKLRKEASDRGVSSIGTKKEIIQRLCDSSAVDGDAKGREGEEGKQDEEMVKEVKKEKLGDDIYDAMLNQTNVGDNNNKYYMIQVLEVDGGGLYMVYNRWGRVGVKGQDKLFGPYSCRESATKEFEAKFLAKTKNHWSNRKDFVSYPKCYTWLEMDYSEKEQDHERPSACTNIQPQESKLEPRVAKFISLICNISMMRQQMMEIGYNAEKLPLGKLSKSTILKGYDVLKRLSEVIGQSNKKLVEQLSGEFYTVIPHDFGFKKMREFVIDTPQKLKNKLEMVEALGEIELATKLLSDDVGMQDDPLYAQYERLHC…
Phvul.011G093100.1	MKVQETRSHVHAPGEEEKVMTRKQKAESKAHEVEHSPKKAKVENEDGHVNGKTVADVADEYDEFCKATNEHLPLEQMKEILEANGLDSSGSDLEITRRCQDLLFYGALDKCSVCNGSLEFDGRRYVCRGFYSEWASCIFSTRNPPRKQEPIKLPDSVQNSLPSDLLKKYQDPSHRPHKDLGLAEKPFTGMMISLMGRLTRTHHYWKTAIEKHGGKVANSILGATCLVASPAERERGGTSKLAEAMERGIPVVREAWLVDSIEKQEPQPLEAYDLASDLSVYGKGIPQDKQDPGEEAIESLSAELKLYGKRGVYKDTKLQEQGGKIFERDGILYNCAFSLCDQGRGLNDYCIMQLIVVPENRLHMYFKKGRVGDDPNAEERLEESDNVDSSLKEFARLFE…
Phvul.007G218800.1	MASSKMRVEELRTELHNRGLSITGTKPTLLRRLGAALRKETRNATSEADASSTRRTRKRARDSHNQDCDHSQEIEVAEETKEEEVKIVTATKKGVAVLDQYLPDSVKTNYHVLRLGGDVYDAMLNQTNVTDNNNKFYLIQVLESDTGGEFLVYNRWGRVGVKGQDKILGPYKSCESAIQEFEQKFLAKTKNAWSDRDSFVSYPKSYAWLEMDYSGKENESTVTENHGRALGKQPQESKLEPRVAKFISLICNVSMMNQQMMEIGYNANKLPLGKLSKSTILKGYEVLKRLANVIDKGDRKVMEQLSGEFYTVIPHDFGFKKMSVFVIDTPQKLKRKLEMVEALSEIEVATKLLKDDAEMQGDPLYTRYQRLHCELVPVEFGCGEFSMIEEYMKSTHAET…
Phvul.001G159200.1	MSNPQDQKPWKAEYAKSGRSSCRTCKNPIATESLRLGKMVKSFKFDGIMPMWNHAACVLEKANQIKLVDDVENLESLRWEDQQNIRKYIESGGSSSTATKSGSKDVKETECAIEVSQTSRATCRDCSQKIIKGEVRISTKPDGSGARGLAWHHAKCLMELSPSIQVDKLSGWNSLSSSDQSAVSDFANKGHPMNKGGVSGTNIETEKGEESTQLHTSRGGIKRGKDADSERKSKVAKVKGDVSASSAVSVKNYNETGEACDLEKKMEIQSKEIWALKDDLKKNVTTPELREMLEANDQDSTGSELDLRDRCADGMMFGALGLCPICSGFLRHSGGMYRCNGYISEWSKCSYSTCESKRVEGKWKIPEETKNQYLKKWFKSQKGKKPVRILPLPSPRKSA…
Podel.09G151300.1	MCVKVHETRSQVHAPSDETRIMTRKQKVGQSQAHEGEQSPKKKAKNGKDQNDSTNGKSEDNIAKEYEEFCKAIEEHLSVEQMREILDMNDKDSSSGFDGVVTSKCQDVLFFGPLDKCPLCSSNLEFDGKRCSCKGLYSEWSSCTFKTRTPPRKEEPLKLPDSVLNSSVAELLKKYQDPSRRPRQGAPIKPLAGIVVSLSGRLSRTHQYWKREIEKHGGKVSSSVKGITCLVVSPVERERGGSTKLADALEAGIPVVREDWLLDSIEKQEPQPMEAYDVVSDLSVEGKGIPWDKQDPSEEALESMSAELKLYGKRGVYKDTRMQERGGQIFEKDGILYNCAFSLCDLGRRLNEYCIMQLITVPDSNLHSYYKKGKVGDNTNAEERLEEWENVDNAIKEFV…
Podel.14G134700.1	MAMPSTSKSHESSLAPSQAFLMANSLKRSLKVSTSHDASSLGNKRQREAQVLDGSDIVSEKIKAIEDLHDMGTRQLREQAILRGLSSSGSKKELLDRLCAESEKESKNGTPEGKEEDEEKETSNKDEKVTASFNKVTAGLDQYLPDHIKTRYHVLEHGDSIYDATLNQTNVGNNNNKFYLIQALESNDSSKFMVYTRWGRVGIKGQDKLQGPYTSRGSAIQEFEAKFFAKTKNRWPNRKDFICHPKRYTWLETDHDMNKESSEENPIFTVERQLQVTRLDPRIANFISLICDVRMMKQRMMELGYNAEKLPLGKLSKSTILKGYDVLRRICENIGKSDTEKLEELSGEFYTIIPHDFGFNKTREFTIDNHYKLKCKLEMVEALGEIEIATSLIKDDIYT…
Podel.02G043700.1	MANPQKAWKAEYAKSARSSCKTCKSIIDKEILRLGKMVQAKQFDGFMPMWNHASCILKKANQIKFIDDVEGIESLRWEDQQRIRKYVEEGGGGGDDGGSGSGPSSAKAAKAMEYGIELSQTSRATCKSCSEKIMKGEVRISSKPDGQGPRGLAWHHANCFMDLHPSVQVDKLSGWESLAAPDQAVVHTLVKKVPSTAKTGIKNEGKEDEELQQSSSKGGAKRKKDISGDQKSKVAKSEAHVSTSRAASAKNDSELDSKLESQSKELWALKDDLKKHVTTVELRAMLEANSQISNGSELDLRDRCADGMVFGALGGCPMCSGSLHFSGGMYRCGGYLTEWSKCSYSTREPARLKGKWKIPEETDNQYLIKWFKSQKRNKPVRILPPPSSNNLSGSQATSS…
AT2G31320.1	MASPHKPWRAEYAKSSRSSCKTCKSVINKENFRLGKLVQSTHFDGIMPMWNHASCILKKTKQIKSVDDVEGIESLRWEDQQKIRKYVESGAGSNTSTSTGTSTSSTANNAKLEYGIEVSQTSRAGCRKCSEKILKGEVRIFSKPEGPGNKGLMWHHAKCFLEMSSSTELESLSGWRSIPDSDQEALLPLVKKALPAAKTETAEARQTNSRAGTKRKNDSVDNEKSKLAKSSFDMSTSGALQPCSKEKEMEAQTKELWDLKDDLKKYVTSAELREMLEVNEQSTRGSELDLRDKCADGMMFGPLALCPMCSGHLSFSGGLYRCHGYISEWSKCSHSTLDPDRIKGKWKIPDETENQFLLKWNKSQKSVKPKRILRPVLSGETSQGQGSKDATDSSRSERL…
AT4G02390.1	MANKLKVDELRLKLAERGLSTTGVKAVLVERLEEAIAEDTKKEESKSKRKRNSSNDTYESNKLIAIGEFRGMIVKELREEAIKRGLDTTGTKKDLLERLCNDANNVSNAPVKSSNGTDEAEDDNNGFEEEKKEEKIVTATKKGAAVLDQWIPDEIKSQYHVLQRGDDVYDAILNQTNVRDNNNKFFVLQVLESDSKKTYMVYTRWGRVGVKGQSKLDGPYDSWDRAIEIFTNKFNDKTKNYWSDRKEFIPHPKSYTWLEMDYGKEENDSPVNNDIPSSSSEVKPEQSKLDTRVAKFISLICNVSMMAQHMMEIGYNANKLPLGKISKSTISKGYEVLKRISEVIDRYDRTRLEELSGEFYTVIPHDFGFKKMSQFVIDTPQKLKQKIEMVEALGEIELA…
AT5G22470.1	MKVHETRSHAHMSGDEQKKGNLRKHKAEGKLPESEQSQKKAKPENDDGRSVNGAGDAASEYNEFCKAVEENLSIDQIKEVLEINGQDCSAPEETLLAQCQDLLFYGALAKCPLCGGTLICDNEKRFVCGGEISEWCSCVFSTKDPPRKEEPVKIPDSVMNSAISDLIKKHQDPKSRPKRELGSADKPFVGMMISLMGRLTRTHQYWKKKIERNGGKVSNTVQGVTCLVVSPAERERGGTSKMVEAMEQGLPVVSEAWLIDSVEKHEAQPLEAYDVVSDLSVEGKGIPWDKQDPSEEAIESFSAELKMYGKRGVYMDTKLQERGGKIFEKDGLLYNCAFSICDLGKGRNEYCIMQLVTVPDSNLNMYFKRGKVGDDPNAEERLEEWEDEEAAIKEFARLF…
Anaoc.0006s0967.1	MEGTVLVTRPTMANQPKPWKVEYAKSARSSCRTCKTNIDKEVFRLGKMVQSSHFDGFMPMWNHADCVLKKANQIKSLDDVEGLETLRWEDQQKIRKYVEGGGPTNKTAVTTLEYAIEVSQSSRATCKDCNQKIMKGEVRVSSKHNGQGAKGLAWHHANCLLQVSPSIQVEKLSGWESLSVSDQASVSALVKKVSSTANSGTKAEEQQDKDVPQQSTSKAGTKRKHVGVNQRSKFAKAEGDVPTRKAASGKNSNNRLDEHASDLESKLKAQSKELWALKDDLKKQVATKELKDMLDINNQESTGSELDLRDRCADGMMFGALGRCPICSSSLHYSGGMYRCHGYQSAWSKCSYSTREPERLKGKWKVPEGTDNEYLGKWFKTQKSIKPLRVLPPLTSNNP…
Anaoc.0002s1610.1	MASNLKVDQLRAKLAQRGLSSAGTKAILIQRLDEIMEEEKKLSTGSKKRGRESAEEHSNESEKIMAIEEFRQMGVKQLREQADLRGLPKTGTKKELLERICKDEEESGSKDTLQVKEEIEDSSKETILKATKKGGAVLDQWLPDHVKTHYHVFQKGDDIYDAMLNQTHVGNNNNKFYAIQLLESDDGGQYMLYNRWGRVGIKGQDKLFGPYNLQDVAIHEFEQKFFAKTQNHWIDRRKFQSYPKYYTWLEMDYSEKENQELAVNNKPDTSVNIQPRETKLEQRVAKFISLICNISMMKQQMMEIGYNVNKLPLGRLSKSTILKGYDVLKRIADLIDQPNISKLEQLSGEFYTVIPHDFGFKKMRDFVIDTPQNLKQKLQMVEALGEIEIATKLLEDDSY…
Anaoc.0002s1033.1	MANLPKPWKVEYAKSARSSCRTCKINIDEVVFRLGKMVQSSHFDGFMPMWNHANCALKKSNKIKSLDDVEGLESLRWQDQQKIRKYVEGGGPSNKTVVTTIEYGNEVSQTSSATCKDCSQKIMKGEPSDERAKGLAWHHARCLLKVTPSFQVEKLFGWESLSVSDQVAVCAMVKNAGTKRKNGGVDQRPKVAKAEGDVSTGKAASIKNSNNRLDEQMFDPESKLEAQSKELWALKDDLKRHVTTKELKDMLDIVDQESTGSELVLCDRCANGMMFGALGRCPLCSSSLQYSGSTYWCYGYQSAWSKCSYSTLEPECLIGKWKLPEGTDNEYLSKWFKTQKSKKPVQVLPPLTSNNPAASQARNSTSQPLKGETLADLKEQWKRKIEIAGGQVHVKIKKD…
Anaoc.0005s1495.1	MFLYMFKVETRSHAHASVDEEKVMTRKQKAENRTHDAEQSPKKAKKENDNGKTDGKAGESDVIDVEFEEFCKAIESNLSIEQMREILEANDQDSSGPDPFMVTQCQDMLFYGPLGRCTICNSKLEFDGKRYTCKGMYSEWSSCTFRTKDPPRREEAVKIPDSVLRTVDSDLIKKYQDPNRRPRRYPVAAEKPFTGMTISLMGRLSRTHQYWKRAIEKHGGKVANSVIGATCLVASPAERERGGTSKLVEAMERGTQVVREAWLADSIEKQEAQPPEAYDIVTDLAPEGKGIPWDKMDPNEEALESITAELKLFGKRGVYKDSKLHEKGGKIFEKDGILYNCAFSICDQGRGLNHYCVMQLITVPESNLNLYYKKGKVGDDANAEERLEEWPNVDDAIME…
Oeu002382.1	MKVHETRSTAHSSGHEEKKVTRKQKAEGKAPESDQSPKKAKTEGENDQTNRKSTDNFKAEFEKFCKKTSEHLSIQQMRKILEANDQDSSGSDDAVVPRCQDILFYGPLDKCMICGGTLELSDMNDMTFSCKGSYSEWTICTYNTSDPPRKDEPVKLPESVQESDISDLLKKHHDPESRNKREASTPAEKPFKGMMISLSGRLSRTHQFWKSQIEKHGGKVSNSIIGATCLVVSPAERERGGSSKLAEALERGIPVVREAWLIDSIEEKEAQPLEAYDIASDIAVAGRGIPLDKMDESEEALETITAELKVYGKRGVHKDTKLQDEGGQILDEDGILYNCAFSVSDAGRQVNDFCIMQLITLPEKPLNMYYKRGRIGDDARTEERLEEWDNINNALKEFT…
Oeu046674.1	MAISILPVDELRAQLAQRNLSTTGTKPTLVRRLEAAIREESKKATDSNNVSDINRKRQWDSGTKDSDCDPPMKIKAVDEFRSMNVKELREQAALRGISTAGTKKEILERLCTDVDENSGDNDQAKKESNREKMVIAMKKGSAVLDKWLPEHIKAQFHVLQVGDEIYDAMLNQTNVGGNNNKFYMIQILESDDGGKYMVYYRWGRVGVKGQDKLNGPYISQQAAISEFEQKFFDKTKNNWFNRKEFVTHPGSYTWLEMDYSETEKEPSVQEEHKPTMKVEPQESKLEACIAKFISLICNISMMKQQMMEIGYNAEKLPLGKLSKSTILKGYDVLKRIADVISKSDRKMLEQLSGEFYTVIPHDFGFRKMSQFIIDTPQKLKSKLEMVEALGEIELATKLL…
Pum0671s0001.1	MVNKRAVPAAAAPAAAAPAAAPPRKMVNKRAAAATVAAAAAPTPPAAAAPPQPPTRAAPRRAVAKRGAAAAAKAASAAAAAPTAPTPPAAVAATAAPAAAPVKAVSKRGAAAKKGAAPKKGAPVAAPAVAAAVAPAAAKTFSVDPAVPGGSSKVVVGEFNAVLNQTQVDDNANKFYRIQVLRSAVGPPAFWCWTHWGRVGEDGQSKLLQSTDQDGAEREFRSKFTAKTGNKWGADPFVPKNKKYTLIEVEADEVDPKVAAALASVGAGAAARSAAAAAVEAEELETKLPLETLNLMQLMFDDGMMRDAMRALDIDVEKMPLGMLSQAQVARGYAVLEEIQELLDDGSTSRSEFARLTSAFYTVIPHSFGRRKPPLIDSAAALRAKYDMVAVLQDIEQAQ…
Pum0488s0003.1	MATSDALPDRPTSSPPDGLTTSLPDGLTTSPPDVLTASLPDCSTTALPDVLDAVPSDVPAAVALNILSAVPATEAAVVHPVDAACPDAAGKAVVGEWSAVLNYTDVSANSNKYYRLQVLRPVSDAADGGAAEVDGVDEGDGGDGGDSSGHPPFWTLKHWGRVGEKGRTLLVPAANEATAVSVFTRKYREMTGNAWGEAPLVPKAGKYALVEVEAWDVDGELREALAAARFCGGVRVAAAAAEAAAAADVDVLPSELDGPTLQLMALLFDDDMMRDAMAAYDVDVERMPLGMLSPAQVARGAAALVELRGHLSAGTPRDSPEWGRLTSRFYTVIPHAFGRRVPPLLHTAERVQAKFDLLAVLTDIETAQALSATAEAAAAAAVAASRAAAAASTAGAPPR…
VIT_207s0005g03040.1	MANPPKPWKAEYAKSSRSSCKTCKTPIDKEKFRLGKMVQASQFDGFMPMWNHAGCILKKANQIKSLDDVEGIELLRWDDRQMIRKYVESGGPSKNTAKDVASAVAECGIEVSQTSRATCKRCSQKIMKGEVRISSKPDGQGAKGLAWHHANCFLEMSPSTLIEKLSGWDGLSSSDQETVCALIKKSPSAAEIGTKVKGIKDDEQSTSKGGKRKKDGTGDQKSKIVKTEGDVSVRKAASQKNANNMEAENQKTSDLERKLEAQSKEIWALKDDLKKHVTTAELREMLEANGQDSTGSELDLRDRCADGMLFGALGHCPLCSSSLRYSGGMYRCQGYLSAWSKCSYSTVEPERIKGKWKIPEETSNQYLRKWFKSQKGKKPVRVMPPQSSNVSCGKQAASP…
VIT_207s0005g00630.1	MLNQTNVGDNNNKFYVIQVLESDDGDKFMAYARWGRVGVKGQDKLQGPFTSRESAIHEFEQKFYAKTKNYWSNRKDFIGHPKCYTWLEMDYNDKEQKSDVQEKPNSTIQLRETKLEPRIAKFISLICDVSMMKQQMMEIGYNADKLPLGKLSKSTISKGYDVLKRIADVISQSNRKTLEQLSGEFYTVIPHDFGFKKMRDFVIDTPQKLKHKLEMVEALGEIEVATKLLKDDIGTQEDPLHMHYQRLHCEMIPLEVNSEEFSMIAKYMENTHAETHSNYTVDIVQIFRVSREGEVERFRKFSSTKNRMLLWHGSRLTNWTGILSQGLRIAPPEAPATGYMFGKGVYFADMFSKSANYSYPSCAMTTGVLVLCEVALGDMAELLTANCNADKLPEGKLST…
VIT_206s0080g00260.1	MNNHVLNGGCCGNVKVHETRPQAHANAEEEKAGGKKQKAENKTHEAEQAQKKAKPEKEDKDNGQKNGKSAAEIAKEFEQFCKATSQHLSIKQMREILEANEQDHSGSDDAVVPRCQDMMFYGALEKCPACDNTFECTGDNYVCTGAFSEWSSCTYSTRDPVRRKEPVKLPDSVRESSAFELIKNHQEQGNFPRRNLNPTGKPFTGMLICLSGRLSRTHHYWRTKIEEHGGKDANSVLGATCLVVSPAERERGGSSKVVEAMERGIPVVREAWLSDSIEKQEAQPLEAYDVVSDLSVEGKGIPWDKQDPSEEALESISAEIKLYGKRGVYKDSKLQEQGGKIFEKDGILYNCAFSICDQGRGVNDYCILQLIIVPENQLHLYYKKGRVGDDTRAEERVEE…
Lsat_1_v5_gn_9_8981.1	MATPPKPWKAEYAKSGRSSCKTCKTPIAQEKLRLGKMVQATQFDGFMPMWNHATCILKKAKQIKSCDDVEGIETLRWEDQQKIRQYVEGGGIGSQSQSQSSSAPSPPPDVTKCTIEASKTARATCKICNEKIMTGEVRISSKPEGQGARGLAWHHAKCFMESSPNTQLEKLVGWESLSDSDKSTVLSMVKKEVSAIKKGKGEVKEEKETVKGGSKRKGAVDRDQKSKIAKTEDDPLTPKTSKNSNNLVDHSLLEAQTKELWALKDDLKKHVTTSEMREMLEANNQDSSGPEHELRDRCADGMLFGALENCALCSGHLHYSGGMYKCRGFLTEWSKCAYSTSEPERVKGKWNIPEETDNKYLLKWFKTQKVKKPVRIMPPPSASTPGKSAGNGLTQSAHS…
Lsat_1_v5_gn_6_40440.1	MKVDTRSQNHPPGDEEKIMTRKQKAEKQEHEQSPNKKPKSEDNNNNNNGNKSNNKSLTDIVAEFDNFCKTTSQHLSIKQMREILEANNANSSGSDDAVVPRCQDMMFYGVLKECPICCGTLHHDGHNYICEGSYSEWSTCTYSTNDPPRIEEPIKYPDFVQDSPISDLLMEHRDPKGKLKRDIKSKDKPFAGMIISLSGRLSRTHQYWKTKIEKHGGKVANHVIGVTCVVVSSSERDRGGSSKVAEALERSIPVVREAWLNDSIEKDEPQPLDAYDVVSDLAVDGKEIQWDMQDRSQEALESLNAEIKMYGKRGVHKDSRLDKDGGVIFEKDGIIYNCALSVSDRGRRINEICVMQLIMVPENRIHLYYRRGKVGADPRADERVEEKKNVDEAIKEFAE…
Lsat_1_v5_gn_5_190980.1	MASNLNVDELRDELSKRGLSTAGIKTTLVKRLESAIRKESVPEGDLNNRVLKRDREKPEDGDFNCGSLKIRAIDDLRKLNIKQLREQASLSGVSASGSKKELLERLCKDSQTNNDDIVEEIEERKKEKLVTATKKGSAVLDQYISDQVKSQYHVLQQGNEIYDATLNQTNVGENNNKFYIIQALESDDGSTFMVYNRWGRVGIKGQDKLHGPYSCVQSALDEFEQKFHAKTKNCWSERKDFVSHPKAYTWLEMDYGEAGKQTDVHGDLSRKLDIQPRETKLEQRIAKFISLICNVSMMKQQMMEIGYNAEKLPLGKLSKATISKGYEVLKRVADVISQNNRKKLEQLSGEFYTIIPHDFGFKKMREFVIDTPQKLKRKLEMVEALGEIEVATKLLEDNA…
Caamp.1041s1590.1	MANKLKVDELRAKLAERGLSTTGLKAVLVERLEEAIAQDEKKEEAKGKRRRNRESSDGTDDSNKLIEIGEFREMNVKELREEASKRGSVTTGTRKELLERLCNDDSDAPVKPEKEEEKTVTATKKGAAVLDQWIPDHIKRQYHVLQRASGDDVYDAMLNQTNVRDNNNKFFVLQVLESDEQKTYMVYFRWGRVGVKGQSKLDGPYDSSDRAIEIFSNKFCDKTRNYWSDRKEFIPNPKSYTWLEMIQFICWNETIFQGCFFVKPEESKLDPQVAKFISLICNVSMMAQHMVEIGYNANKLPLGKLSKSTISKDYEVMKRISEVMDRFDRARLEELSGEFYTVIPHDFGFKKMSQFVIDTPQKLKQKIEMVEALGEIELATKLLSIDPGLQDDPLYYHYQ…
Caamp.0013s0257.1	MASPQKPWRAEYAKSSRSSCKSCKSAINKETFRLGKLVQATQFDGVMPMWHHASCILKKTKQIKSVDDVEGIESLRWEDQQKIRQYVESGAGDTTSMSTSKSNSGGNAKLEYGIEVSQTSRAACRKCSEKILKGEVRIFSKAEGPSNKGLMWYHARCFLEMSSSTELESLSGWGSIPDSDQEFLLPLVKKAPPAAKTETAEARQTNSKAGTKRRKDSDDNEKSKLAKTMSTSGALQPCSKDREMEAQSKELWGLKDGLKKHVTTAELREMLETNEQSTRGSELDLRDKCADGMMFGPLALCLVCSGHVSFSGGIYRCNGYVSEWSKCSYSTTDPDRIKGKWKIPEETENQFLMKWNKSQKSVKPKRLLNPISSVGTSQGQGSKAAADFSRSEKLADLRV…
Caamp.0105s0185.1	MWHHASCILKKTKQIKSNYVESGAGNSTSTSTSSSGGKAKLEYGIEVSQTSRAACRKCSEKISFLYELLRIFSKPEGPGNKGLMWYHARCFLEMSSSSELESLSGWRSLPDSDQESLLPLVKKALPAAKTETEEARQTNSKAGTKRRKDSDDNEKSKLAKTMSTSGALQPCSKEREMEAQTKELWDLKDDLKKYVTTAKLREMLEVNEQRIYRCHGYVSEWSKCSHSTSDPDRIKGKWKIPEETENQFLVKWNKSQRSVKPKRILNCISSGETSQGQGSKAAADSSRSEKLDDLRVSIAGSSKERQAWKKKIEEAGAEFHAKVKKGTSCLVVCGLTDMEDAEMRKARRMKVAIVREDHLVNCFKKQRKLPFDKYKIEDAGEDMVTVKVKGRSAVHEASG…
Caamp.1040s0204.1	MANKLKVDELRSKLAERGLSTTGLKAVLVERLEEAIAEDEKKEESKRKRKRNRDSPDGEDDSNKLIAIGEFREMNVKELREEATKRGLVTTGTKKELLERLCNVASNDSSAPVKSGTVGAGDDKNGFEEEKEEEKIVTATKKGAAVLDQWIPDHIKSQYHVLQRGDDVYDAMLNQTNVKDNNNKFFVLQVLESDNQTTYMVYFRWGRVGVKGQSKLDGPYDSLDRAIAIFSDKFCEKTRNYWSDRKEFIPHSKSYTWLEMDYGKDENDSAVNDIPRSSSEVKPEESKLDPQVAKFISLICNVSMMAQHMMEIGYNANKLPLGKLSKTTISKGYEVLKRLSEVLDRFDRARLEELSGEFYTVIPHDFGFKKMSQFVIDTPQKLKQKIEMVEALGEIELAT…
Caamp.1040s0306.1	MKVHETRSHAHMSGDEQKGNLRKHKAEGKLPEAEQAQKKAKPESHNGSSINGAGDAPSEYNEFCKAVEENLSVDQIKEVLETNGQDCSAPVETLLAQCQDLLFYGALAKCPLCGGNLICDNEKRFICGGEISEWCSCVFSTKNPPRKEEPIKLPDSVVKSAISDLIKKHQDPKTRPKRELISDKPFTGMMISLMGRLTRTHQYWKKKIERHGGKVSNSVQGVTCLVVSPAERERGGSSKLVEAMEQGLPVVSEAWLIDSVEKQEAQPLEAYDVVSDLSVEGKGIPWDKQDPSEEAIESLSAELKLFGKRGVYKDTKLEDSGGKIFEKDGLLYNCAFSICDLGKGRNEYCIMQLVTVPESNLNMYLKRGKVGDDPNAEERLEEWEDEEDAIKEFARLFEE…
Alyli.0294s0010.1	MKVHETRSHAHMSGDEQKGNLRKHKAEGKLPEAEQSQKKAKPENDNGRSVDGTGDAASEYNEFCKAVEENLSVDQIKEVLEINGQDCSAPEETLLAQCQDLLFYGALANCPLCGGNLICDNDKRFICGGEISEWCSCVFSTKNPPRKEEPIKLPDSIVNSAISDLIKKHQDPKSRPKRELTSADKPFTGMMISLMGRLTRTHQYWKKKIERYGGKVSNTIQGVTCLVVSPAERERGGTSKMVEAMEQGLPVVSEAWLIDSVEKHEAQPLETYDVVSDLSVEGKGIPWDKQDPSEEAIESLSAELKMYGKRGVYKDTKLEERGGKIFEKEGLLYNCAFSICDLGKGRNEYCIMQLVTVPESNLNMYFKRGKVGDDPNAEERLEEWEDEEAAIKEFARLFE…
Alyli.0311s0004.1	MASPQKAWRAEYAKSSRSSCKTCKSSINKENFRLGKLVQATQFDGVMPMWHHASCILKKTKQIKSVDDVEGIESLRWEDQDKIRKYVESGAGNSTSTTTSSSGSNAKLEYGIEVSQTSRAGCRKCSEKILKGEVRIFSKPEGPGNKGLMWHHAKCFLEMSSSTELESLSGWNNIPDSDQKTLLPLVKKALPAAKTETSEASQTNPKAGTKRRNDSGVSEKSKLAKTSFDMSTSGALQPCNKEREMEAQTKKLWDLKDDLKKYLTTAELREMLDINEQSTRGSELDLRDKCADGMMFGPLALCPICSGHLSFSGGMYRCHGYISEWSKCSHSTLDPDRIKGKWKIPEETENQFLLKWNKSQKSVKPKRMLRPVSSGETSQGQGSKDAAASSRSEKLADLK…
Alyli.0118s0148.1	MKVHETRSHAHMSGDEQKGNLRKHKAEGKLPEAEQSQKKAKPENDNGRSVDGTGDAASEYNEFCKAVEENLSADQIKEVLEINGQDCSAPEETLLAQCQDLLFYGALAKCPLCGGNLICDNDKRFICGGEISEWCSCVFSTKNPPRKEEPIKLPDSIVNSAISDLIKKHQDPKSRPKRELTSADKPFTGMMISLMGRLTRTHQYWKKKIERYGGKVSNTVQGVTCLVVSPAERERGGTSKMVEAMERGLPVVSEAWLIDSVEKHEAQPLEAYDVVSDLSVEGKGIPWDKQDPSEEAIESLSAELKMYGKRGVYKDTKLEERGGKIFEKEGLLYNCAFSICDLGKGRNEYCIMQLVTVPESNLNMYYKRGKVGDDPNAEERLEEWEDEEAAIKEFARLFE…
Alyli.0003s0028.1	MASPQKAWRAEYAKSSRSSCKTCKSSINKENFRLGKLVQATQFDGVMPMWHHASCILKKTKQIKSGDDVEGIESLRWEDQEKIRKYVESGAGNSTSTTTSSSGSNAKLEYGIEVSQTSRAGCRKCSEKIIKGEVRIFSKPEGPGNKGLMWHHAKCFLEMSSSTELESLSGWNSIPDSDQKALLPLVKKALPAANTETSEANQTNPKAGTKRRNDSGVSEKSKLAKTSFDMSTSGALQPCNKEREMEAQTKKLWDLKDDLKKYVTTAELRKMLDINEQSTRGSELDLRDKCADGMMFGPLALCPICSGHLSFSGGMYRCHGYISEWSKCSHSTLDPDRIKGKWKIPEETENQFLLKWNKSQKSVKPKRMLRPVSSGETSQGQGSKDAAASSRSEKLADLK…
Alyli.0016s0184.1	MANKLKVDELRAKLAERGLSTTGVKAVLVERLEEAIAEANKKEELKRKRKRTRDSSDGTDDSNKLVAIEEFRGMIVKELREEANKRGLVTTGTKKELLERLCTDANKVSNAPLKSGTDGVKDDNNGFEEEKKEEKIITATKKGAAVLDQWIPDQIKSQYHVLQRGDDVYDAMLNQTNVSDNNNKFFVLQVLESDSKKTYMVYTRWGRVGVKGQSKLDGPYDSWDHAIEIFTNKFLDKTKNYWSDRKEFIPHPKSYTWLEMDYGKEENDSAVNDIPKSSSEVKPENSKLDTRVAKFISLICNVSMMAQHMMEIGYNANKLPLGKISKSTILKGYEVLKRLSEVMDRYDRKRLEELSGEFYTVIPHDFGFKKMSQFVIDTPQKLKQKIEMVEALGEIELAT…
Alyli.0009s0257.1	MANKLKVDELRAKLAERGLSTTGVKAVLVERLEETIVEANKKEELKSKRKRTRDSSDGTDDSNKLVAIEEFRGMIVKELREEANKRGLVTTGTKKELLERLCTDANKVSNAPLKSGTDGVKDNNNGFEEEKKEEKIITATKKGAAVLDQWIPDQIKSQYHVLQRGDDVYDAMLNQTNVSDNNNKFFVLQVLESDSKKTYMVYTRWGRVGVKGQSKLDGPYDSWDHAIEIFTNKFLDKTKNYWSDRKEFIPHPKSYTWLEMDYGKEENDSAVNDIPKSSSEVQPENSKLDTRVAKFISLICNVSMMAQHMMEIGYNANKLPLGKISKSTILKGYEVLKRLSEVMDRYDRKRLEELSGEFYTVIPHDFGFKKMSQFVIDTPQKLKQKIEMVEALGEIELAT…
Roisl.0210s1911.1	MKVHDTRSHAHMSGDEQKGNLRKHKAEGKLPEAEQSQKKAKSENDNGRSVDGAGDAASEYNEFCKAVEENLSVDQIKEILETNGQDCSAPEETLLAQCQDLLFYGALAKCPLCGGTLICDNEKRFICGGEISEWCSCVFSTKNPPRKEEPIKVPDSVMNSAISDLIKKHQDPKSRPKRELTSADKPFTGMMISLMGRLTRTHQYWKKKIERHGGKVSNTVQGVTCLVVSPAERERGGSSKMVEAMEQGLPVVSEAWLIDSVEKQEAQPLEAYDVVSDLSVEGKGIPWDKQEPSEEAIESLAAELKMYGKRGVYKDTKLQEQGGKIFEKDGLLYNCAFSICDLGKGRNEYCIMQLITVPESNLNMYFKRGKVGDDPNAEERLEEWEDEGAAIKEFARLFE…
Roisl.0082s0441.1	MANKLKVDELRAKLAERGLSTTGVKAVLVKRLEEAIEETKKKEELKNKRKRSRDSSNGTDDSNKLTAIEEFRGMIVKELREEANKRGLVTTGTKKKLLERLCNDANNDSNGPVKSGKDEVEDDENGFEEEKKDEKIVTATKKGAAVLDQWIPDEIKSQYHVLQRGDDVYDAMLNQTNVRDNNNKFFVLQVLESDSKKTYMVYFRWGRVGVKGQSKLDGPYDSWDRAIEVFTNKFLDKTRNFWSDRKEFIPHPKSYTWLEMDYGKEENDSPVDDIPKSSSEVKPEESKLDTRVAKFISLICNVSMMAQHMMEIGYNANKLPLGKLSKSTISKGYEVLKRLSEVLDRYDRKRLEELSGEFYTVIPHDFGFKKMSQFVIDTPQKLKQKIEMVEALGEIELAT…
Roisl.0033s0168.1	MASVYKPWRGEYAKSSRSTCKTCKSAINKEGFRIGKMIQAPQFDGVMPMWHHASCVLKKPKQIKSVDDVEGIESLRWEDQQKIIKYIESGAGNSTSTSTSTNSSTGSSGGSAKLEYGIEVSQTSRAGCRKCGEKILKGEVRIFSKPEGPGNKGLMWHHAKCFLEMSSSTELESLSGWRSIPDSDQQALLPLVKKALPAAKTETAEARQTNSKAGTKRRNDSDDNEKSKLAKTSFAMSTSGSLQTCSKEKEMEAQTKELWDLKDDLKKYVSIAELREMLEINEQSTRGSELDLRDKCADGMMFGPLALCPICSSHLSFSGGVYRCHGYISEWSKCSHSTLDPDRIKGKWKIPEETKNQFLLKWNKSQKSVKPKRILRPESSGETSQGQSSKDAADSSRSE…
Carub.0004s1263.1	MATPHKPWRAEYAKSSRSSCKTCKSSITKENFRLGKLVQASQFDGVMPMWNHASCILKKAKQIKSVDDVEGIESLRWEDQQKIRKYVESGAGNSTSTSTSTSTSTSSTANNAKLEYGIEVSQTSRAGCRKCSEKILKGEVRIFSKPEGPGNKGLMWHHAKCFLEMSSSTELESLSGWKNIPESDQEALLPLVKKALPAAKTETSEARQTNSKVGTKRRNDSGDNEKSKLAKTSFDMSTRGALQPCSTEREMEAQTKELWDLKDELKKYVSTAELREMLELNEQSTRGSELDLRDKCADGMMFGPLALCPICSGHLSFSGGMYRCHGYISEWSKCSHSTLDPDRIKGKWKIPEETENQYLLKWNKSQKSVKPKRLLRPVPSGETSQGQGSNDAVDSSRSE…
Carub.0006s2021.1	MKVHETRSHAHMSGDEQKKGNLRKHKAEGKLPEAEQTQKKAKSENDNGRSVNGAGDVASEYNEFCKAVEENLSVDQIKEVLDINGQDSSAPEETLLAQCQDLLFYGALAKCPLCEGSLICDNEKRFICGGEISEWCSCVFSTKNPPRKEEPIKIPDSVMNSAISDLIKKHQDPKSRPKRELGSADKPFAGMMISLMGRLTRTHQYWKKKIERNGGKVSNTVQGVTCLVVSPAERERGGTSKMVEAMEQGLPVVSEAWLIDSVEKHEAQPLEAYDVVSDLSVEGKGIPWDKQDPSEEAIESLSAELKMYGKRGVYMDTKLQERGGKIFEKDGLLYNCAFSLCDLGKGRNEYCIMQLITVPESNLNMYFKRGKVGDDPNAEERLEEWEDEDAAIKEFARLF…
Carub.0006s3477.1	MASKLKVDELRSKLAERGLSTTGVKAILVERLEEAIAEDTKKEESKNKGKRNRDSSDDTDESNKLIAIGEFRGMIVKELREEAIKRGLDTTGTKKQLLERLCNDVNNDSKAPIKSGTEEAEDDKNGFDEENKEEKIVTATKKGAAVLDQWIPDQIKSQYHVLQRGDDVYDAILNQTNVRDNNNKFFALQVLESDTKKTYMAYTRWGRVGVKGQSKLDGPFDSCDRAIEIFTNKFCDKTKNYWSDRKEFISHPKSYTWLEMDYGKENDSSVNDIPNSSSEVKPENSKLDSRVAKFISLICNVSMMAQHMMEIGYNANKLPLGKISKSTISKGYEVLKRISEVIERFDRQRLEELSGEFYTVIPHDFGFKKMSQFVIDTPQKLKQKIEMVEALGEIELATK…
Luann.0023s0156.1	MASPSPQKPWRAEYAKSARSSCKSCKSPINKETFRLGKLVQATQFDGVMPMWNHADCILKKTKQLKSIDDVEGLESLRWEDQQKIRKYVESGAGNSTSTSSSGGNAKLEYGIEVSQTSRAACRKCSEKILKGEVRIFSKPEGPGNKGLMWHHAKCFLEMSPSTELESLSGWRSIPDSDQEALLPFVKKAPVAADIETAAARQTNSKAGTKRRKDSGDNGKSKLAKTSFDMSTNSALQPCSKEREMEAQTKELWDLKDDLKKYVTTAELREMLEANEQSTRGSELDLRDKCADGMMFGPLALCPICVGHLSFSGGIYRCHGYISEWSKCSHSTSDPDRIKGKWKIPEETENQFLLKWNKSQKSVKPKRILSPISSGGTSQGQVSKDAADSRSEKLEDLRV…
Luann.0006s0118.1	MKVHETRSHAYMSGDEQKGNLRKHKAEGKLPEAAEQSQKKAKPENDNGKSTGDALSEYNEFCKAVEENLSVDQIKEVLETNSQDSSTPEDVLLAQCQDLLFYGVLAKCPLCGGNLICDNEKRFICGGEISEWCSCVFSTKNPPRKEEPIKIPDSVMNSAISDLIKKHQDPKSRPKRELSSADKPFTGMMISLMGRLTRTHQYWKKKIERHGGKVSNSVQGVTCLVVSPAERERGGSSKLVEAMEQGIPVVSEAWLIDSVEKQEAQPLEAYDVVSDLSVQGKGIPWDKQDPSEEAIESLSAELKIYGKRGVYKDTQLQEKGGMILEKDGLLYNCAFSLCDLGKGRNEYCIMQLITVPESNLNMYFKRGKVGDDPNAEERLEEWEDEEAAIEEFEKIFEDI…
Luann.0010s0034.1	MANKLKVDELRAKLAERGLSTTGVKAVLVERLEEAIEESNKKDESKTERKRNRDPSDGTDDSNKLIAIGEFRAMNVKELREEANKRGLVTTGTKKELLERLCDDANNDSNALVKPGTNGAEDDNNGFEEEKKEEKIVTATKKGAAVLDEWIPDHIKSQYHVLQMGDDIYDAMLNQTNVRDNNNKFFVLQVLESDNQKTYMVYFRWGRVGVKGQSKLDGPYDSWDRAIEIFTDKFCDKTKNFWSDRKDFIPHPKFYTWLEMDYGKEENDSVVSDIPKSSSEVKPEESKLDPQVAKFISLICNVSMMAQHMMEIGYNANKLPLGKLSKSTISKGYEVLKRISEVMDQYNRARLEELSGEFYTVIPHDFGFKKMSQFVIDTPQRLKQKIEMVEALGEIELAT…
Mamar.0100s0085.1	MANNLKVDELRAKLAERGLSTTGVKAVLVERLEEAIAEDTKKEESKGKRKRNGDSSDGTDESNKLIAIDEFRGMIVKELREEANKRGLDTTGTKKELLERLCNAANNDSDAPVKSDEAEDDNEDGFEEEKKEEKIVTVTKKGAAVLDQWISDKIKSKYHVLQRGDDVYDAMLNQTNVRDNNNKFFVLQVLESDSKKTYMVYTRWGRVGVIGQSKLDGPYDSWDRPIEIFSNKFNDKTKNFWSDRKEFIPHPKSYTWLEMDYEKEENDSPASDIPSSSTEVKPEKSKLDTRVAKFISLICNVSMMAQHMMEIGYNANKLPLGKISKSTISKGYEVLKRISEVMDRFDRKRLEELSGEFYTVIPHDFGFKKMSQFVIDTPQKLKQKIEMVEALGEIELATK…
Mamar.0050s0724.1	MATPQKAWRAEYAKSSRSSCKTCKSPITKEIFRLGKLVQATQFDGVMPMWNHASCILKKTKQIKSVDDVEGIESLRWEDQQKIRNYVESGAGNSVSSSTGSSSSGNAKLEYGIEVSQTSRAGCRKCSEKILKGEVRMFSKPEGPGNKGLMWHHAKCFLEMSPSTELESLSGWGNIPDSDQQALLPLVKKALPEAKTKTAETRQTSSTAGTKRRKDSDDNEKSKLAKTSFGMSTSGSLQPCSKEREMEAQTKELWDLKDDLKKYVTTAELREMLEINEQSTRGSELDLRDKCADGMMFGPLALCPICSGHLSFSGGIYRCHGYISEWSKCSHSTLDPDRIKGKWKIPEETKNQFLLKWNKSQKSVKPKRILRPVSSGETSQGQGSKDAAESSRSEKLADL…
Mamar.0050s1256.1	MKVHETRSHAHMSGDEQKGNLRKHKAEGKLPEAEHSQKKAKSEDDNGRSVDGAGDAASSEYNEFCKAVEENLSADQIKEVLETNGQDCSAPEETLLAQCQDLLFYGALAKCPLCGGNLICDNEKRFICGGEISEWCSCVFSTKDPPRKEEPVRIPDSVMNSAISDLIKKHQDPKSRPKRELSSADKPFSGMMISLMGRLTRTHQYWKKKIERNGGKVSNSVQGVTCLVVSPAERERGGTSKMVEAMEQGLPVVSEAWLIDSVEKHEAQPLEAYDVVSDLSVEGKGIPWDKQDPSEEAIESLSAELKMYGKRGVYKDTKLQERGGKIFEKDGLLYNCAFSICDLGKGRNEYCIMQLITVPESNLNMYFKRGKVGDDPNAEERLEEWEDEDGAIKEFARLF…
Thlar.0023s0146.1	MANKLKVDELRAKLADRGLSTTGLKTVLVERLEEAIAEDNKIEESKSRRKRNRDSSDGADDSNKLTAIEEFRGMNVKELREEASKRGLVTTGTKKELLERLCDDANNDSNAPVKSGTDGAEDDNNGFEEEKKEEKIVTATKKGAAVLDQWIPDHIKSQYHVLQRGDDVYDAMLNQTNVRDNNNKFFVLQVLESDNQKTYMVYFRWGRVGVKGQSKLEGPYDSWDRAIEVFNNKFCDKTKNFWCDRREFIPHPKSYTWIEMDYSKEKNDSVVNDIPKSSSEVKPEESKLDPQVAKFISLICNVSMMAQHMMEIGYNANKLPLGKLSKSTISKGYEVLKRIAEVMDRYDRARLEELSGEFYTVIPHDFGFKKMSQFVIDTPQKLKQKIEMVEALGEIELAT…
Thlar.0082s0037.1	MASPHKPWRAEYAKSSRSSCKSCKSAINKEVFRLGKLVQASQFDGVMPMWHHAACILKKNKQIKAADDVEGLESLRWEDQQKIRKYVDSGAGNSTSTSTGTSSSGGNAKLEYGIEVSQTSRAGCRKCSEKIMKGEVRIFSKTEGPGNKGLMWYHAKCFLEMSSSTELESLPGWGSIPDSDQKALLPSVKKAPPAAKTDTAEARQTNVKAGTKRRNDSGDSEKSKLAKTSFDMSTSGALQPCSKEKEMEAQIKELWDLKDDLKKHVSTAELREMLEVNEQSTRGSEFDLRDKCADGMMFGPLALCPVCSSHLSFSGGIYQCHGYISEWSKCSYTTSDPDRIKGKWKIPEETENQFLLKWNKSQKSVKPKRILNPITSGGTSQGKVTKDAAASSRSEKLDD…
Thlar.0007s0057.1	MKVHETRSHAHMSGDEQKKGNLRKHKAEGKLPEAEQSQKKAKSENDNGAGDAASEYSEFCKAVEENLSADQIKEVLETNGQDSSAPEEILLAQCQDLLFYGALAKCPLCGGNLICDNDKRFICGGEISEWCSCVFSTKHPPRQDEPIKLPDSVMNSAISDLIKKHQDPKSRPKRELSSDKPFTGMMISLMGRLTRTHQYWKKKIERHGGKVSNSVQGVTCLVVSPAERERGGSSKLVEAMEQGIPVVSEAWLVDSVEKQEAQPLEAYDVVSDLSVEGKGIPWDKQDPSEEAIESLSAELKMYGKRGVYKDTKLQESGGKIFEKDGLLYNCAFSLCDLGKGRNEYCIMQLVTVPESNLNMYFKRGKVGDDPNAEERLEEWEDEEAAIEEFARLFEEITGN…
Camar.4978s0003.1	MANNLKVDELRAKLAERGLCTTGLKSVLVERLEEALAEDAKKDESKRKRKRTADSSDGDDDSNKLIAIGELRAMNVKELREEASKRGLVTTGTKKELLERLCDDASNDSSAQVKSGTDGAEDNDDGFEEEKKEEKIVTATKKGAAVLDQWIPDNIKSQYHVLQRGDDVYDAMLNQTNVRDNNNKFFVLQVLESDNQKTYMVYFRWGRVGVKGQSKLDGPFDSCDRAIDIFSNKFLDKTRNYWPNRKDFVAHPKLYTWLEMDYGKDDNDSAVVNDIPKSSSEVKPEESKLDPQVAKFISLICNVSMMTQHMMEIGYNANKLPLGKLSKSTISKGYEVLKRISEVMGQFNRAGLEELSGEFYTVIPHAFGFKKMSQFVIDTPQKLKQKIEMVEALGEIELA…
Camar.0047s0003.1	MKVHETRSHAHMSSDEHKGNLRKHKAEGKLPEAEQSPKKAKTENENGAEDEYKEFCKAVEENLSVDQIKEVLETNGQDCSAPEETLLAQCQDLLFYGALAECPLCGGSLICDNEKRFVCGGEISEWCSCVFSTKSPPRKEEPIKLPDSVMNSAISDLIKKHQDPKTRPKRELSSDKPLAGMMISLMGRLTRTHQYWKNKIEKHGGKVSNSVKGVKCLVVSPAERERGGSSKLVEAMEQGLPVVSEEWLIDSIEKQEAQPLESFDVVSDLSVEGKGIPWDKQDPSEEAIESLAAELKMFGKRGVYKDTKLEESGGKIFEKDGLLYNCAFSLCDLGKGRNEYCVMQLVTVPESNLNMYFKRGKVGDDPNAEERLEEWEDEEEAIKEFARLFEEITGNEFEP…
Camar.0255s0009.1	MASPQKAWRAEYAKSSRSSCKSCKSPINKETFRLGKLVQATQFDGVMPMWHHASCILKKTKQIKSVDDVESLESLRWEDQQKIRKYVESGAGNSTTPSTSTASNGGIAKLEYGIEVSQTSRAGCRKCSEKILKGEVRIFSKPEGPANKGLMWYHARCFLETTPSTELESLSGWGSIPDSDQEALLPLVKKGPPAAKTETAEASQTNSKAGTKRRKDSDDNDKSKLAKTMSTSGALQPCSKDREMEAQSKDLWDLKDDLKKHVSTAELREMLDINEQSTRGSELDLRDKCADGMVFGPLALCPVCSGHVSFSGGIYRCNGYISEWSKCSHATSDPDRIKGKWKIPEETENQFLVKWNKSQKTVKPKRILNPISPAGTSQGQGSKTAADSSRSEKLDDLRV…
Desop.0240s0495.1	MKVHETRSHAHMSGDEQKGNLRKHKAEGKLPEAEQSQKKAKPENDNGRSVDGTGDAASEYNEFCKAVEENLSVDQIKEVLEINGQDCSAPEETLLAQCQDLLFYGALAKCPLCGGNLICDNDKRFICGGEISEWCSCVFSTKNPPRKEEPIKLPDSIVNSAISDLIKKHQDPKSRPKRELTSADKPFTGMMISLMGRLTRTHQYWKKKIERYGGKVSNTVQGVTCLVVSPAERERGGTSKMVEAMEQGLPVVSEAWLIDSVEKHEAQPLETYDVVSDLSVEGKGIPWDKQDPSEEAIESLSAELKMYGKRGVYKDTKLEERGGKIFEKEGLLYNCAFSICDLGKGRNEYCIMQLVTVPESNLNMYFKRGKVGDDPNAEERLEEWEDEEAAIKEFARLFE…
Desop.0248s0985.1	MASPQKAWRAEYAKSSRSSCKTCKSSIKKENFRLGKLVQATQFDGVMPMWHHASCILKKTKQIKSVDDVEGIESLRWEDQEKIRKYVESGAGNSTSTTTSSSGSNAKLEYGIEVSQTSRAGCRKCSEKILKGEVRIFSKPEGPGNKGLMWHHAKCFLEMSSSTELESLSGWNNIPDSDQKALLPVVKKALPAAKTETSEASQTNPKAGTKRRNDSGVSEKSKLAKTSFDMSTSGALQPCNKEREMEAQTKKLWDLKDDLKNYVTTAELREMLDINEQSTRGSELDLRDKCADGMMFGPLALCPICSGHLSFSGGMYRCHGYISEWSKCSHSTLDPDRIKGKWKIPEETENQFLLKWNKSQKSVKPKRMLRPVSSSETYQGQGSKDAAASSRSEKLADLK…
Desop.0039s0189.1	MANKLKVDELRAKLAERGLSTTGVKAVLVERLEEAIAEANKKEELKSKRKRTRYSSDGTDDSNKLVAIEEFREMIVKELREEANKRGLVTTGTKKELLERLCTDANKVSNAPLKSGSGTDGVKDDNNGFEEEKKEEKIITATKKGAAVLDQWIPDQIKSQYHVLQRGDDVYDAMLNQTNVSDNNNKFFVLQVLESDSKKTYMVYTRWGRVGVKGQSKLDGPYDSWDHAIEIFTNKFLDKTKNYWSDRKEFIPHPKSYTWLEMDYGKEENDSAVNDIPKSSSEVKPENSKLDTRVAKFISLICNVSMMAQHMMEIGYNANKLPLGKISKSTILKGYEVLKRLSEVMDRYDRKRLEELSGEFYTVIPHDFGFKKMSQFVIDTPQKLKQKIEMVEALGEIEL…
Eusyr.0014s0460.1	MKVHETRSHAHMSGDEQKKGNFRKHKAEGKLPEAGQSHKKAKPENDNGHGVKSTGDPASEYNEFCKAVEENLSVEQIKEVLETNGQDCSAPEETLLAQCQDLLFYGTLAECPLCGGTLICDNDRRFICGGEISEWCSCVFSTKNPPRKEEPIKLPDSVVNSDICDLIKKYQQSRPKRELSSDKPFTGMMISLMGRLTRTHQYWKNKIERHGGKVSNTVQGVTCLVVSPAERERGGTSKLVEAMEQGLPVVSEAWLIDSVEKQEAQPLEAYEVVADLSVDGKGIPWDKQDPSEEAIESLSAELKMYGKRGVYKDSRLEERGGKIFEKDGLLYNCAFSLCDLGKGRNEYCIMQMITVPEGNLNMYFKRGKVGDDPNAEERLEEWEDEEEAIKEFARLFEEI…
Eusyr.0020s0356.1	MASPIPHKPWRAEYAKSSRSSCKTCKSPINKESFRLGKLVQAAQFDGVMPMWHHAACVLKKTKQIKAVDDVEGIESLRWEDQQKIRKYVESGAGNGTTTTSTTSSSSGNAKLEYGIEVSQTSRAGCRKCSEKILKGEVRISSKPEGPGNKGLMWHHAKCFLETSSSTELDSLSGWKSLPDSDQEALLPLVKKAPPAETAQVGTKRKKESGDNEKSKLAKTGFDMSRGGTLQPCSKEKEIEAQTKELWGLKDDLKKHVTTAELREMLEANEQSTRGSELDLRDKCVDGMMFGPLALCPICSGHLSFCGGMYRCDGYISEWSKCSHTTSDPERIKGKWKIPEETENQFLLKWNKSQKTVKPKRILNPVSPGGTSQGQGSKTAADTSRSEKLEDLRVSIAGS…
Eusyr.0022s0436.1	MANKLKVDELRAKLAERGLNTTGIKSVLVERLEEAIIAESEKKKVEESKGKRKRNRDSSDVTTTTDDDSNKLIAIAELRVMNVKQLREEANKRGLVSTGNKKELLERLCNEANNDSNAPVKSETNGAKDDDNGFKEEKKEEKIVTTTKKGAAVLDQWIPDHIKNQYHVLQRGDEVYDAMLNQTNIGDNNNKFFVLQVLESDNHKTYMVYFRWGRVGVKGQNKLDGPYDSCDHAIELFANKFCDKTKNYWSERKNFVPYPKMYTWIEMDYGEDEKDSAVNDIPKSSSSSSEVKPEDSKLDPRVAKFISLICNVSMMAQHMMEIGYNANKLPLGKLSKSTISKGYEVLKRLSEVIERYDKAKIDELSGEFYTVIPHDFGFKKMSQFVINTPQKLKQKIEMV…
Ibeam.1521s0009.1	MANKLKVDELRAKLAERGLGTTGLKAVLVERLEEAIAEANKKEESKGKRKRNSDSSDGINDSNKLIAIGEFHAMNLKELREEASKKGLVTTGTKKELLERLCNDTNKDSNASGKSDDNNGFKEEKKEEKIVTATKKGAAVLDQWIPDNIKNQYHVLQRGDDIYDAMLNQTNVRDNNNKFFVLQVLESDNQKTYLVYFRWGRVGVKGQSKLEGPYHSCDRAIDIFTNKFLDKTNNMWATRKDFVAHPKLYTWIEMDYGKEENDSVVNDIPKPLSEVKPEESKLNPQVAKFISLICNVSMMAQHMMEIGYNANKLPLGKLSKSTVSKGYEVLKRISEVLGRNNRASLEELSGEFYTVIPHDFGFKKMSQFVIDTPQKLKQKIEMVEALGEIELATKLLSVD…
Ibeam.4179s0006.1	MASPSPNKPWRAEYAKSARSSCKSCKSAINKEIFRLGKLVQATQFDGVMPMWHHASCILQKAKQIKSVDDVEGVESLRWEDQQKIRKYVESGAGNTNSSSSGSAKLEYGIEVSQTSRAACRKCSEKILKGEVRISSKPEGPGNKGLMWHHAKCFLEMSPSTELESLYGWRSIPDSDQEALLPLVKKAPLAANTETIEAPKANSKAGTKRKKDSVDNEKSKLAKTSFDMSTSSALQPCSKEREMESQTKELWNLKDDLKKYVTPAELREMLEANEQSTRGSELDLRDRCSDGMMFGPLALCPICSGHLSFSGGIYRCHGYISEWSKCSHSTSDPERIKGMWKIPEETENQFLLKWNKSQKSVKPKRILSPISSGETSQGQVSKNAADSSRSEKLEDLRVS…
Ibeam.2889s0001.1	MASPSPNKPWRAEYAKSARSSCKSCKSAINKEIFRLGKLVQATQFDGVMPMWHHASCILQKAKQIKSVDDVEGVESLRWEDQQKIRKYVESGAGNTTSSSSGSAKLEYGIEVSQTSRAACRKCSEKILKGEVRISSKPEGPGNKGLMWHHAKCFLEMSPSTELESLYGWRSIPDSDQEALLPLVKKAPLAANTETIEAPKANSKAGTKRKKDSGDNEKSKLAKTSFDMSTSSALQPCSKEKEMESQTKELWNLKDDLKKYVTTAELREMLEANEQSTRGSELDLRDKCAHGMMFGPLSLCPICSGHLSFSGGIYRCHGYISEWSKCSHSTSDPDRIKGMWKIPEETENQFLLKWNKSQKSVKPKRILSPTSPGETSQGQVSKNAADSSRSEKLEDLRVS…
Ibeam.0840s0004.1	MANKLKVDELRAKLAERGLDTTGLKAVLVERLEEAIAEANKKEESKGKRKRNSDSSDGINDSNKLIAIGEFHAMNLKELREEASKKGLVTTGTKKELLERLCNDTNKDSNASGKSDDNNGFKEEKKEEKIVTATKKGAAVLDQWIPDNIKNQYHVLQRGDDIYDAMLNQTNVRDNNNKFFVLQVLESDNQKTYLVYFRWGRVGVKGQSKLDGPYHSCDRAIDIFTNKFLDKTNNMWATRKDFVAHPKLYTWIEMDYGKEENDSVVNDIPKPLSEVKPEESKLNPQVAKFISLICNVSMMAQHMMEIGYNANKLPLGKLSKSTVSKGYEVLKRISEVLGRNNRASLEELSGEFYTVIPHDFGFKKMSQFVIDTPQKLKQKIEMVEALGEIELATKLLSVD…
Ibeam.2463s0002.1	MKVHETRSHAHMSGDEQKGNLRKHKAEGKHPEAEQSQKKAKPENDDGGSAGDAATEYNEFCKAVEENLSVDQIKEVLEVNGQDCSAPEEILLTQCQDLLFYGVLAKCPLCGGNLICDNGKRFICGGEISEWCSCVFSTKNPPRTEEPIKVPDSVMNSAISDLIKKHQDPKSRPKRELSSADKPFAGMMISLMGRLTRTHQYWKNKIEKHGGKVSNTVQGVTCLVVSPAERERGGSSKLVDAMEQGITVVSEAWLIDSVEKQEAQPLEAYDVVSDLSVDGKGIPWDKQASYEEAIESLSAELKMYGKRGVYKDTGLQEKGGMILEKNGLLYNCAFSICDLGKGRNEYCIMQLITVPESNLNMYFKRGKVGDDPNAEERLEEWEDEQAAIKEFERLFEEIT…
Stapi.1376s0004.1	MSDLSTGINSFYILQIIQEDKGSDCYVFRKWGRVGNEKIGGNKLEEMPKSDGVHEFKRLFLEKTGNTWESWEQKTNFQKQPGKFLPLDIDYGVNKKVAKKEPVQTISNLASPLVELMKMLFDVETYRTAMMEFKINMSEMPLGKLSKHNIQKGFEALTVIHKLLTERDAQPSIKDSLLVDASNRFFTMIPSVHPHVIRDEDDFKSKVKMLEALQDIEIASRLVGFDTDSTESLDDKYKKLHCDISPLSHDSEDYRLIEKYLNTTHAPTHTEWSLELDEVFSLEREGEFDKYAPHREKLGNKMLLWHGKPAAPSHSSRLTNFVGILNQGLRIAPPEAPATGYMGIYFADLVSKSAQYCYTSKENPVGLMLLSEVALGEIHELTEAEYMDKPPRGKHSTKG…
Stapi.0684s0027.1	MASPQKPWRAEYAKSSRSSCKSCKSAINKETFRLGKLVQATQFDGVMPMWHHASCILKKTKQIKSVDDVEGLDSLRWEDQQKIRKYVESGAGDSTSMSTSKSSSGGNAKLEYGIEVSQTSRAACRKCSEKILKGEVRIFSKAEGPGNKGLMWYHARCFLEMSSSTELESLSGWGSIPDSDQEFLLPLVKKAPPGAKTETAEALQTNSKAGTKRRKDSDDNEKSKLAKTMSTSGALQPCSKDREMEAQSKELWDLKDGLKKHVTTAELREMLEINEQSTRGSELDLRDKCADGMMFGPLALCPVCSGHVSFSGGIYRCNGYVSEWSKCSHSTTDPDRIKGKWKIPEETENQFLMKWNKSQKSVKPKRLLNPISGTSQGQGSKAAADFSRSEKLADLRVSV…
Stapi.20996s0001.1	VNDIPKSSSEVKPEESKLDPQVSKFISLICNVSMMTQHMMERGYEVLKRILELMDRFDRARLEELSGEFYTVIPHDFWFQENDFGFSLVLHVEALGEIELATKSLSIDPRLQDDPLYYHYQQLNCGLTLNTHAKTHSGYTVEIAQLFRASRAVEADRFQQNRMLLWHGSRLTNWAGILSQGLRIAPPEAPVTGYMCGKGVYFADMFSKSANYCYANSGAKVYSLFLSCSVALGDMNELLYSDYNADNLPSGKL
Eruve.1606s0002.1	MANNLKVNELHFQVERLEEAIAEDAKKEESKSGRKRNRDSSDGTDVSNKFITTREFRQMNVKELREEASKRGLVTSGNMKELLERLCNDDAEDDKNGFEEEKSTKKGDDVYDVMLNQTNVRDNNNKFFVLQVWGRVGVTGHIKLDGPYDACDPAVEIFSNKFYDKTQNHWSDRKEFILHPKSYAWLEMDYGKEENESVVNDIPKSSSEVEPEESKLDPQVAKFISLICNFRYLNFEGYNAKELQLRKLSKSIISKGYEVLQRISEMIERYDRARIEELSGEFYTVIPHDFGFKKMIWCYTLLCKVEALGEIELATKLLSVDQGLQDDPLYYQYQQLNCGLTPVRVDSEEFSMVYFWFCELEPRVSRTKGVGKTALNPSEAKTLEDDVVVPLGKPLVHSS…
Eruve.0800s0001.1	MKVHETRSHAHMSGDEQKKGNLRKHKAEGKLPEAEHSPKKAKSENESVNGSGDAASEYKEFCKAVEENLSVDQIKEVLETNGQDCSAPEETLLTQCQDLLFYGALAECPLCGGNLICDNEKRYVCGGEISEWCSCVFSTKSPPRKQEPIKLPDSVLNSSISDLIKKHQDPKTRPKRELSSDKPLAGMMISLMGRLTRTHQYWKNKIEKHGGKVSNSVQGVTCLVVSPAERERGGSSKLVDAMEQGLPVVSEAWLIDSLEKQEAQPLEAYDVVSDLSVEGKGIPWDKQDPSEEALESLSAELKMFGKRGVYKDTKLEESGGKIFEKDGLLYNCAFSLCDLGKGRNEYCIMQLVTVPESNLNMYFKRGKVGDDPNAEERLEEWEDEEDAIKEFGRLFEEIT…
Eruve.1936s0005.1	MANNLKVNELRAKLAERGLSTTGVKPVLVERLEEAIAEDAKKEESKSGRKRNRDSSDGTDVSNKFITTGEFRQMNVKELREEASKRGLVTSGNMKELLERLCNDDAEDDKNGFEEEKSTKKAGAAVMDRWIPDHVKSQYHVLQRGDDVYDAMLNQTNVRDNNNKFFVLQVLENIYGNFRWGRVGVTGHIKLDGPYDASDPAVEIFSNKFYDKTQNHWSDRKEFILHPKSYAWLEMDYGKEENESVVNDIPKSSSEVKPEESKLDPQVAKFISLICNVSMMAQQMMEIGYNAKELQLRKLSKSIISKGYEVLQRISEMIERYDIARIEELSGTKGVGKTALNPSEAKTLEDGVVVPLGKPVVHSSTMGMLLFNEYIVYNTKQIKMRYVIQVRVNYK*
Eruve.11582s0001.1	KSVKPKRILNPISPAGTSQGQSSKSVADSSRSEKLDDLRVSVSGSSKERWNKSQKSVKPKRILNPISPAGTSQGQGSKAAADSLRSEKLDDLKVSVVGSSKELQVWKKKIEEVGAKFHAKVKKGTSCLVVCGQTDMEDAEMRKARRMKVAIVREDYLVDCFKKQRKLPFDKYKIEEAGEGMVTVKVKGRSAVHEASGLQEQCHILEDGNSIYNTTLSMSDLSTGINSYYILQIIQEDKGSDCYVFRKWGRVGNEKIGGNKLEEMEKSDAVHEFKRLFLEKTANTWESWEQKTNFQKQPGKFLPLDIDYGRNKQVAKKEPVQTISNLAPPLVELMKILFDVETYRTAMMEFEMNMSEMPLGKLSKHNIQKGFEALTEIQKLLTERNSQPSMKENLLVDAS…
Eruve.1418s0011.1	MANKLKVDQLRAKLAERGLETTGLKSVLVERLEKAIAEEEKKEESKKKRKRAVDSSDGVDCDDDSNKLIAIGELRGMNVKELREEASKRGLAPTGTKKELLERLCNDSNNDSNAPVKSGTDGAEDDDDGFEEEKKEEKIVTATKKGAAVLDQWIPDTIKSQYHVLQRGDDVYDAMLNQTNVRDNNNKFFVLQVLESDNNKTYMAYFRWGRVGVKGQSKLDGPFDSCDRAIDIFSNKFLDKTRNNWSDRKEFVPHPKLYTWLEMDYGKDDNDSAVVSDVPKSSSEAKPEESKLDTQVAKFISLICNVSMMAQHMMEIGYNANKLPLGKLSKSTITKGYEVLKRISEVMVGRIDRARVEELSGEFYTVIPHDFGFKKMSQFVIDTPQKLKQKIEMVEALGE…
Eruve.0805s0002.1	MANKLKVDELRAKLAERGLETTGVKSVLVERLEKAIAEEEKKEESKKKRKRAVDSSDGVDCDDDSNKLIAIGELRGMNVKELREEASKRGLAPTGTKKELLERLCNDSNNDSSAPLKSGTDGAEDDDDGFGEEKKEEKIVTATKKGAAVLDQWIPDTIKSQYHVLQRGDDVYDAMLNQTNVRDNNNKFFVLQVLESDNNKTYMAYFRWGRVGVKGQSKLDGPFDSCDRAIDIFSNKFLDKTRNNWSDRKEFVPHPKLYTWLEMDYGKDDNDSAVVSDVPKSSSEVKPEESKLDPQVAKFISLICNVSMMAQHMMEIGYNANKLPLGKLSKSTITKGYEVLKRISEVMVGRIDRARVEELSGEFYTVIPHDFGFKKMSQFVIDTPQKLKQKIEMVEALGE…
Eruve.1269s0014.1	MWYHARCFLEMSPSTELESLSGWGSIPDSDQEALLPLVKKETAEASQTNSKAGTKRRKDSDDNEKSKQAKTMSASGALQPGSKEKEMEAQSKELWNLKDDLKKHVSTAELRGMLEINEQSTRGSELDLRDKCADGMMFGPLALCPVCSGHVSFSGGIYRCSGSILEWSRCSHTTSDPDRIKGKWKILEETENQFLVKWNKSQKSVKPKRILNPISPAGTSQGQSSKSVADSSRSEKLDDLRVSVSGSSKERQVWKKKIEEVGAEFHAKVKKGTSCLVVCGQTDMEDAEMRKARRMKVAIVREDYLVDCFKKQRKLPFDKYIIEDAGEGMVTVKVKGRSAVHEASGLQEHGHILEDGNSIYNTTLSMSDLSTGINSYYILQIIQEDKGSDCYVFRKWGRV…
Eruve.1269s0013.1	MANPPMPWRAEYAKSSRSSCKTCKSPINKETFRLGKLVQATQFDGVMPMWHHASCILKKTKQIKSADDVEGLESLRWEDQQKIRKYVESGAGNSTSTSTSTASSGGNAKLDYGIEVSLTSRAGCRKCSEKILKGEVRIFSKPEGPANKGLMWYHARCFLEMSPSTELKSLSGWGSIPDSDQEALLPLVKKETAEASQTNSKAGTKRRKDSDDNEKSKQAKTMSANGALQPCNKDKEMELQSKELWNLKDDLKKHVSTAELREMLEINEQSTRGSELDLRDKCADGMMFGPLALCPVCSGHVSFSGGIYRCSGYISEWSKCSHTTSDPDRIKGKWKIPEETENQFLVKWNKSQKSVKPKRILNPISPAGTSQGQSSKAAADSSRSEKLDDLRVSVSGSSK…
Eruve.3428s0006.1	MKVHETRSHAHMSGDEQKKGNLRKHKAEGKLPEAEHSPKKAKSENESVNGSGDATSEYKEFCKAVEENLSVDQIKEVLETNGQDCSAPEETLLTQCQDLLFYGALAECPLCGGNLICDNEKRFVCGGEISEWCSCVFSTRSPPRKQEPIKLPDSVLNSSISDLIKKHQDPKTRPKRELSSDKPLAGMMISLMGRLTRTHQYWKNKIEKHGGKVSNSVQGVTCLVVSPAERERGGSSKLVDAMEQGLPVVSEAWLIDSLEKQEAQPLEAYDVVSDLSVEGKGIPWDKQDPSEEALESLSAELKMFGKRGVYKDTKLEESGGKIFEKDGLLYNCAFSLCDLGKGRNEYCIMQLVTVPESNLNMYFKRGKVGDDPNAEERLEEWEDEEEAIKEFARLFEEIT…
Crahi.0679s0015.1	MANKLKVNELRAKLAERGLITTGLKPVLVERLEKAIAEDAKKEESKIRRKRKRDEDDKNVLDQWIPDHVKSEYHVLQRGGDVYDAMLNQTNVRDNNNKFFVLQVLESDNKKTYMVYFRWGRVGVEGQSKLDGPYDSCDHAIEIFSNKFCEKTRNHWSERKEFIPHSKSYTWIEMDYGKEENDSVVNDMLKSSSEVKPEESKLDPQVAKFISLICNVSMMTQHMIELGYNAKELPLGKLSKATISKGYEVLQRISEMIERYDRARLEELSGEFYTVIPHDFGFKKMSQFVIDTPQKLKQKIEMVEALGEIEFAMKLLSIDQGLPDDPLYYHYQQLNCGLTPVGADSEEFSMAANYMENTHAKAHSGYTVEIAKLFRASRAVEADQFQQFSSSKNRIYSGM…
Crahi.0572s0017.1	MANKLKVDELRAKLAERGLSTTGLKSVLVERLEEAIAEDAKKDESKRKRKRTVDSLDGDDDSSKLIAIGELRGMNVKELREEASKRGLATTGIKKELLERLCDDSSAQVKSGTDGAEEDDDGFEEEKKEEKIVTATKKGAAVLDQWIPDNIKSQYHVLQRGDDVYDAMLNQTNVRDNNNKFFVLQVLESDNKKTYMVYFRWGRVGVKGQSKLDGPFDSWGPAIEIFSNKFLDKTKNFWSDRKEFIPHPKLYTWLEMDYGKDDNDSAVVNDIPKSSSEVKPEESKLDPQVAKFISLICNVSMMAQHMMEIGYNANKLPLGKLSKSTITKGYEVLKRISEVMSRFDRARLEELSGEFYTVIPHDFGFKKMSQFVIDTPQKLKQKIEMVEALGEIELATKLL…
Crahi.0057s0008.1	MASPQKPWRAEYAKSSRSSCKSCKSPINKETFRLGKLVQATQFDGVMPMWNHASCILKKTKQIKSVDDVEGLESLRWEDQQKIRKYVESGAGNSTSTSTSTASSGGNAKLEYGIEVSQTSRAGCRKCSEKILKEEVRIFSKPEGPGNKGLMWYHARCFLEMSPSTKLESLSGWGSIPDSDQEALLPLVKKGPPAAKPGTETAEAGQTNSKGGTKRRKDSDDNEKSKVAKTMSASGTLQPCNKDREMEAQSKELWNLKDDLKKHVTTAELREMLEINEQSTRGSELDLRDKCADGMMFGPLALCSVCSGHVSFSGGIYRCNGYISEWSKCSHATSDPERIKGKWKIPEETENQFLVKWNKSQKSLKPKRILNPISPAGTSQGQGSKAAADSLRSEKLDDL…
Crahi.1028s0010.1	MKVHETRSHAHMSSDEQKKGNLRKHKAEGKLPEAEQSPKKAKSENESAGDEYKEFCKAVEENLSVDQIKEVLETNGQDSSAPEETLLAQCQDLLFYGALDKCPLCGGNLICDNEKRFVCGGEISEWCSCVFSTKNPPRKEEPIKLSDSVMNSAISDLLKKHQDPKTRPKRELSSDKPFSGMMISLMGRLTRTHQYWKNKIEKCGGKVSNTVKGVTGLVVSPAERERGGSSKLVEAMEQGLPVVSEAWLIDSIEKQEAQPLEAYDVVSDLSVEGKGIPWDKQDSSEEAIESLSAEIKMFGKRGVYKDTKLEESGGKIFEKDGLLYNCAFSLCDLGKGRNEYCIMQLITVPESNLNMYFKRGKVGDDPNAEERLEEWEDEEDAIKEFARLFEEITGNEFEP…
Ca_16481	MKVEARSHVHHAHGEEEKVMTRKQKAESKAHEVEHSPKKAKVENEDGHTNGKSEANVVEEYDEFCKVTNEKLSLEQMREILEANGLDSSGTEPEITRRCQDLLFFGALEKCLVCNGNLEFDGRRYACRGFYSEWSSCNFSTRDPPRKEEPIKLPDSVQDSPVSDLLKKYQDPSHRPQRDLGLATKPFTGMMISLMGRLNRTHQYWKKTIEKHGGKVANSIIGATCLVASPAERERGGTSKLAEAMEKGIPVVREAWLTDSIEKQEPQPLEAYDLVSDLSVAGKGIPWDKQDPGEEAIESLSAELKLYGKRGIYKDTKLQEQDGKIFEKDGILYNCAFSVCDQGRRLNDYCVMQLITQENRLHMYFKKGRVGDDPNAEERLEEFENVDNAIKEFVRLFEE…
Ca_03469	MRVEELRTELDQRGLTTTGTKPTLVRRLEAALRKESKLSTADADATSSARKRQRNSLNDDHSNGSDKITTTRSRRGISNKQLLETVTHDLHQEEEAIEEEKIVTTTKKGEAVLDQWLPDHIKMQYHGGEIYDAVLNQTNIGDNNNKFYVIQALESDDGGRFLLYNRWGRVGIKGQDKIHGPYSSRERAIEEFEQKFLAKTKNAWSDRNDFVFHPKSYVWLEMDYSGKEKESTVFENPGPALRKQPLESKLEPRIAKFISLVCNLSMMNQQMMEIGYNASKLPLGKLSKSTILKGYTVLKRLADMIDKFDRKALEQLSGEFYTVIPHDFGFKKMREFVIDTPQKLKRKLEMVEALAEIEVATKLLKDDAEMQEDPLFAHYQRLHCELVPVEFGTEEFSMI…
Ca_12212	MSNPQSQKPWKAEYAKSGRSSCRSCKTPIATEKLRLGKMVQSSKFDGLMPMWNHAECILKKPKQIKSVDDVENLESLRWEDQQNIRKYIESSNTPAKSNAGKNVEYGIEVSQTSRATCKPCGQKIIKGEVRISTKPDGQGPRGLAWHHAKCLLELSPSIEVDSLSGWNSLSSSDQSALSDLVMKGRPTNKGGGSGTKVEVEEVKESTKQSSSKGGTKRGKEAEGEQKSKAAKVKGDVSVGRVAAMKNADDSGEASDLEKRLEAQSKELWDLKDDLKKHVTTAELREMLETNGQDSTGSELDLRDRCADGMMFGGLSHCSLCSGFLRYSGGMYRCTGFISEWSKCSNSTCEPKRTEGKWRIPKETDNQYLKKWFKSQKGKKPIRIMPPPSSRTSAESQIS…
HanXRQChr10g0281131	MATPPKPWKAEYAKSGRSSCRTCKTPIDKEILRLGKMVQSQQFDGFMPMWNHARCILKKAKQIKSCDDVEGIETLRWEDQQKIREYVESGGAGSSSTPTSTPARSAASKCAIEVSKTARATCKICSEKILTGQVRISSKPEGQGARGLAWHHATCFMDSSPTTQLETLDGWENLPDSDKSTIGSMVKKLSTTKKDEVKEEKETLNGSSKRKGAVDRDHKSKMPKIEDSPSNAKTSVDGELDPSKLRSLLEAQTKELWALKDDLKKHVSTSELREMLEANNQDSSGSELDLRDRCADGMLFGALKPCELCSGPLHYSGGTYKCKGFLNEWSKCAFSTTEPERVKGKWNIPEETKNQYLNKWFKTQKTKKPVRIMPPPSSSTPGKQASTVTTQSSHSEILG…
HanXRQChr13g0397241	MKVHERRSHNHPSADEDKIIKTRKQKAEKQEHENPTKKPKPEDTHNANPTVNDVITEFEKFCKATSQHLSVQQMREILEANNVQSSGSDDTVVCRCQDMMFYGALSECPVCGGMLECVGQNYSCKGSYSEWSTCTYSTRDPPRLDEPIKFPDFVQESAISDSLMKHQDPKGRPKRELKATDKPFSGMLISLSGRLTHTHQYWKTKIEKYGGKVANHVIGVTCIVVSPSERDRGGSSKVTEALERGIPVVREAWLNDSIEKQEPQPLDAYDVVSDLSVDGKGIPWDMQDPSQEALESLNAEIKMYGKRGVHKDSKLDKDGGVIFEKDGILYNCAFSVSDRGRKINEFCVVQLIMVPENRLHLYMKKGKVGADPRAEERVEEWENVDDAIKEFVKLFEELT…
HanXRQChr01g0001321	MASKLKVDELRDELSKRGLSTTGTKPTLVKRLESAIRKESVPVTDSDTTRLEKRAREESEDGDFKSGLLKIRAVDDLRSLSVKQLREEAVLRGVSTGGSKRELIERLCEDSQANNRTVVEEIKEENDTNENKKEKLVKATKKGAAVLDQYIPDHIKSHYHVLQQGDDIYDATLNQTNVGDNNNKFYIIQALESDDGSAYMVYNRWGRVGVKGQDKLHGPYTSVQSALDEFEQKFYAKTKNCWSDRKDFVSRPKCYTWLEMDYNEAGKETVVEEKFNGKLEIQPRETKLEARVAKFISLICNVSMMKQQMMEIGYNAEKLPLGKLSKATILKGYEVLKRVADVIGQYDRKKLEQLSGEFYTVIPHDFGFKKMREFVIDTPQKLKRKLEMVEALGEIEVAT…
Misin08G153200.1	MVHETRSRVHAAAQEEGKLASKKQKSENEDQERGQHVPSKNKKPADSKGQDGEAETPTKSKKLKADESEPNGREAAARDFAEFCKAIGEHLSLEDMRKILEANEQDASGSEDAVVPSCEDMMFYGPLEKCPVCGGQLEFKGWKYKCTSNYSEWARCTFSTNDPSRKSGPIKVPDDIKDDFIRKWLKQHEGKEFPKRDVDEEAHIFSGMMIALSDGYFKEQIMKHGGKVNNSLLGVTCVVASPAERDKGGSGGFAEALERGTPVVSENWIIDSIEKKEVQPLAAYDIVSDLVPEGRGLPLGQLDPSEEAIETLAAEVKLAGNRSVHKDSKLDKDGGCVFEKDGIIYNCAFAVCDLGCQMNELCIMQLVMVPENRLHLFYKKGPIGHDQMAEERVEDFGSR…
Misin06G142400.1	MVYNRWGRVGAAGKDKLLAFPKRGRAIYEFERKFQDKTSNLWSNRKNFKPYANKYTWLETDYGETEKETNKTEKKGSMTDRIKETQLEIRTAQFISLICDISMMKQQMVEIGYNADKLPLGKLSKSTILKGYDVLKRISNVISMADKGQLEQLTGEFYTVIPHDFGFRKMSEFIIDTSQKLKAKLEMVEALGEIEIATKLLEDDSSDQDDPLYARYKQLRCDFTPLEADSEEYSMIKTYLMNTHEETHSGYTVDIVQIFKMSRHGETQRFQKFASTGNRMLLWHGSRLSNWAGILSQGLRIAPSEAPVNGYMFGKGVHFADMFSKSANYCCASKASRSGVLLLCEVALGDMNELLNGDYNANNLPNGKLSTKRVGQMTPDLTKSRTTDDGVLVPLGKPT…
Misin06G142300.1	MSARLRVEELRAALLSRGLDVTGTKHALVRRLDAAICKDEKIAAAAAATEVADGYGVAVDGVLVDGKGNGGNNKKRKRSGDGDEEGNGDTSIDLAKLEGMSYRELQGLAKARGLAANGGQKDVIQRLLSATADRAAVADGGPQGEKEVIKGGDEEVEVKKEKMVTATKKGAAVLDQHIPDHIKVNYHVLQVGDEIYDATLNQTNVGDNNNKFYIIQVLESDAGGSLMVYNRWGRVGVRGQDKLHGPFLTRDQAIYEFEGKFHDKTNNHWSDRKNFKCYAKKYTWLEMDYGETDKEIEKGSIIDQIKETKLETRIAQFISLICNISMMKQQMVEIGYNADKLPLGKLSKSTILQGYDVLKRISNVISKADRRQLEQLTGEFYTVIPHDFGFRKMREFIID…
Misin04G112600.1	MAAPPRAWKAEYAKSGRASCKSCKSPIAKDQLRLGKMVQASQFDGFMPMWNHARCIFSKKNQIKSVDDVEGIDALRWDDQEKIRNYVGSASVATSSTAAAPDKCTIEIAPSARTSCRRCSEKIAKGSVRLSAKLESQGSKGIPWYHANCFFEVSPSATVEKFSGWDTLSDEDKRTVLDLVKKDVGNNDQTKGSKRKKGEIDMDSCKAARLDESTSEGKVRKKGQLVDPCGSNTSSADTQQKLKEQSDTLWKLKDELKSHVSAAELRDMLEANGQDTSGPERHLLDRCADGMLFGALGPCPVCASGLYYYNGEYQCSGNVSEWSKCTYSTTEPVRIKKKWQVPDGTKNDYLMKWFKSQKVKKPERVLPPMSPEKSGSKATQRASLLSSKGLDKLRFSVVG…
Misin07G351600.1	MVHETRSRVHAAAQEEGKLASKKQKSENEDQERGHHVPSKNKKSADNKGQDGEAEAPTKSNKLKADESEPNGREAAARDFAEFCKAIGEHLSLEDMRKILEANEQDASGSEDAVVPRCEDMMFYGPLEKCPVCGGQLEFKGWKYKCTGNYSEWAHCTFSTNDPSRKSGPIKVPDDIKDDFIRKQHEGKELPKCDVDEEAHIFSGMMIALSGRMSRSHGYFKEQIMKHGGKVNNSVLGVTCVVASPAERDKRGSGGFAEALENWIIDSIEKKEVQPLAAYDIVKLAGKRFVHKDSKLDKDGGCVFEMDGIIYNCAFAVCDLGCQMNELCIMQLVMVPENRLHLFYKKGPIGHDQMAEERVEDFGSRVNGAIKEFVRLFEEVTGNEFEPWERQKKFEKKSM…
evm.model.AsparagusV1_03.2615	MAVGKGIPWDKQDPGEEALESLTAELKLYGKRGVHTDSKLVDQGGVIFEKDGIIYNCAFFICDQGRGLNEYCITQLIMVPKNKLRLFYKKGRVGDGPRAEERVEEFPDTDDAIREFVQLFEELIGNEFEPREREKKFEKRSLKFYPKIWYSFKYSVDDFSPEVYRYVLMEIGMDSPDLPVGMVSDLHLKRCEELLLQFRDCLKTNPESDDKGNMMRLDFSNRCFTLMHSSRPFTIRDFEELADHAATAFEIVRVITVASWLIGDMTYTTLDDPLSDRYKKLGCFVTPLDKESDDYSMVVKYLEKTYEPVNLGDVSYGATVENIFAVETNEGPSYDDVKKLPNKVFIWCGMFPVGLFLPFPSLF*
evm.model.AsparagusV1_09.34	MKVRETRSHSHSSLEEEGKVATRKQKAEGKAHDGEPPASRSKKAKSTDSEDGGDGAKSAGSTTAEFDEFCRATREHLSVEQMRRILEANDQDSSGPDDAIVYRCQDMLFYGALEKCPVCGYQLNCTGSNYACKGAYSEWTTCTYTTRDSPREKQVLKVPHEIKDPMVLDWVKDHESKPYPQRPLTPADKPLVGMMISLSGRLSRTHQYWREQIEKHGGKVSNTVQGVTXXXXXXXSKVVEAMESNIPVVREAWLLDSIQKQAAQPLDAYDVVSDLAPEGKGIPWDKQDPGEEALESLTAELKLYGKRGVHKDSKLVDQGGVIFEKDGVIYNCAFSICDQGRGLNEYCITQLIMVPENKLHLFYKKGRVGDDPRVEERVEEFPDTDDAIREFVRLFEELT…
evm.model.AsparagusV1_10.1486	MATPPKPWRAEYAKSGRSSCKTCKSVIDKDQLRLGKMVTAKQFDGFMPMWNHASCVLKKAKQIKSFDDVEGIDLLRWEDQQKIRKYVEDGSMQTTSTGTAIADSECAIEVSQTSRATCKRCNEKIIKGTVRISTKPEGQGARGVAWHHVHCFIQMSPSVNVEKVSGWDNLPSEEKAAVSSCVKKDSSTTKREDTGKEEKAAASEQTKGAKRKTDGNDEQKTKVSKSNEDVLAGGSSSSGKAVDLESKLKEQTNALWEIKDGLKKNVTTAMLRQMLEANDQDSGGSDNDLRERCADGMLFGALGKCPICSGSLRYSDGQYYCNGYVSAWSKCSYSTAEPVRLKKKWIIPEGTENEYLLKWSKSQKAKKPDRVLPPVSSKSLVRQISPVKSQTYYSERLDD…
OsKitaake07g113400.1	MAAPPKAWKAEYAKSGRSSCKSCRSPIGKDQLRLGKMVQATQFDGLMPMWNHASCILSKKNQIKSVDDVEGIDTLRWDDQEKIRNYVGSAPATASSAAAISDKCTIEVAKSARTSCRRCGEKIKKGTVRVSSKLEGQGWYHASCFLEMSPAATVENFSGWEILSHEDKRAVLDLVKKDAPSSGQTSSKGSKRKNNQNDIHDCKAPKIIRSISEGTAEDKGKAVVSHDSNANSSDLQEKLKEQSDTLWKLKDELKKHVSTAELRNMLEANGQDTSGPERHLLDRCADGMLFGALGTCPVCSSFLYYHGGQYHCSGYVSEWSKCTYSTTEPVRSKKKWKIPDEMDNGYLTKWFKSQKAKKPERVLPPMSPEKSLCQSTQQNRSFLSEGLDKLRVSIVGQSK…
OsKitaake01g163300.1	MQMIGGEMWTAAGRRLHQQRDLHAILRTAHRRCCTRPIGGGLDAPAAPPGDLRTLSGVGMLIHQFKALLAPKKIYPWRSSHLQSLEVRRLHTAPSNAAAAAAVTDGGDQDKTKSAKDDDGDDKVQCKKEKIVTATKKGAAVLDQYIPDNIKTAYHVLQVGDEIYDATMNQTNVGGNNNKFYIIQALESDAGGNFMVYSRWGRVGTRDIHWSYRKGSHCYAHKYTWLEMDYGEADKETNKKTSSITNQLEETKLETRTASFISLICDISMMKQQMVEIGYNADKLPLGKLSKSTILKGYDVLKRISNVISGADTDRTQLEQLTGEFYSVIPHDFGFKKMSEFIIDTPQKLKAKLEMVEALSEIEIAIKLLEDDSSDQDHPLYARYKQFCCDFTPLEVDSE…
OsKitaake01g163400.1	MSARLRVEELRAELQRRGLDASGNKPVLVRRLDAAIRKEEEEEAAVSAAAKEEADAGGVVDGEGNGEDKRKRKRRGDGEDVDNSESDAAKLEGMSYRELQALAKSRGLAANGSKKEVIERLLCAPSDTDGGVQDKKKIAKDGDDRVEECRKEKIVTATRKGAAVLDQHIPDHIKMTYHVLQVGDEIYDATMNQTNVGDNNNKFYIIQALESDAGGSFMVYNRWGRVGARGQDKLHGPFSSREQAIYEFEGKFHGKTNNHWSDRKSFECYARKYTWLEMDYGEADRETNKKVSPSTDQIKETKLETRIASFISLICNISMMKQQMVEIGYNSDKLPLGKLSKSTIFKGYDVLKRISNVISRADRRQLEQLTGEFYTVIPHDFGFKKMREFIIDTPQKLKA…
OsKitaake02g194200.1	MVHETRSRTLAASQEEGKAAPKKQKTESKEQEGGQQAPSKNKKTADNEEHDGEQEPSKNKKLKAEESDLNGKATAVKEFSEFCKAIREHLTIEDMRKILQGNEQDASGSEDAVVPRCEDVMFYGPLDKCPVCGGQLECKGLKYNCTGTHSEWACCSFSTNNPSRRGGPIKVPDDVKNDFVRKWLKQQEGNKYPKRNLDDEGIFSGMMIALSGRMSRSHGYFKEQIMKHGGKVNNSVIGVTCVVASPAERHQGGSGGFAEALERGTPVVSENWIIDSVQKKEKQPLAAYDIASDVVPEGRGLPLGNLDPTEEAIETLAAELKLAGKRAVHKDSKLEKDGGHIYEKDGIIYNCAFSVCDLGGDINQLCIMQLIMVPENHLHLYYKKGPIGHDQMAEERVED…
Cocit.L2202.1	MAAVPTKPWKVEYAKSGRSSCKSCKSTIDKEKLRLGKMVQSSQFDGFIPMWNHADCIMRKANQIKSIDDVEGLELLRWEDQQKIRNYVESHGPSTKNDGHSTKNSPADSECSIEVSPTSRASCKQCGQKIMKGETRISRKPDGQGARGLAWHHVHCFINISPSIQLDKISGWDNLSASDQAPLINLVTSVPSAAKSGKKHESKKNEEKVQEPTSGAGMKRKKDVTGEQKSKAFKAKGDVCTSRVASSKNVDHEDIIASELESALEAQTKKLWALKDDLKKHVTTSEMREVLQANDQDSTGSELDLRDKCADGMLFGALASCPVCGGSLRYSGGMYRCQGYQSAWSKCSYSTREPERVQRKWKIPEGTDNQYLKKWFKSQEGKKPIRILPPPSAASPVGG…
Cocit.E1959.1	MKVHETRSQAHAPMDDDKMMTRKQKADQHKLQESEQSPKKPKAENDNGHPDRKPSDKVDTEFEELCRAMEEHLSVDQMREILEANGQDSSGTPGVVTTKCQDLLFYGPLDKCPICSGTIEFTGKKYKCKGAYSEWASCTFSAKSPPRREETIKLPDSVLNSTIADLLKKYQDPTRRPRKDPGIVDKPLRGMVISLSGRLSRTHQYWKTKIERHGGKASNSVIGVACLVVSPAERENGGSAKVAEAVERGIPVVSEAWLLDSIEKQEAQPLSAYDVMSDLAVEGRGIPWDKQDPSEEALESISAELKLYGKQAVYKDTKLQEREGKIFERDGILYNCAFSLCDMGEGLNDYCIMQLVTVPDDNLHLYYKRGRVGDDPNAEERIEAWENVDNAVKEFVRLF…
Cocit.K0640.1	MAAVPTKPWKVEYAKSARSSCKSCKSTIDKEKLRLGKMVQSSQFDGFIPMWNHADCIMRKANQIKSIDDVEGLELLRWEDQQKIRNYVESHGPSTKNDGHSTKNSPADSECGIEVSPTSRASCKQCGQKIMKGETRISRKPDGQGARGLAWHHVHCFINISPSIQLDKISGWDNLSASDQAPLINLVTSVPSAAKSGKKHESKKNEENVQEPTSGAGMKRKKDVTGEQKSKAFKAKGDVRTSRVASSKNVDHEDITASELESALEAQTKKLWALKDDLKKHVTTSEMREMLQANDQDSTGSELDLRDKCADGMLFGALASCPVCGGSLRYSGGMYRCQGYQSAWSKCSYSTREPERVQRKWKIPEGTDNQYLKKWFKSQEGKKPIRILPPPSAASPVGG…
Cocit.H0658.1	MATNLKVDELRAELAQRGLSTTGTKPTLARRLRAALAKENKEAAVSVDSTVNGKRERDVDNPNGDSDGPSKLKALDEFRELGIQQLREEARRRGISSSGSKRELLERLCGDAEKESATANEVKEEEEEAPADEVKTEKIITATKKGVAVLDQWLPDHIKANYHVLQQGEDVYDAMLNQTNVGDNNNKFYIIQLLESDDGAAFVIYNRWGRVGVKGQDKLQGPYTSRDTAINEFVQKFYAKTRNHWFDRKEFICYPKYYTWLEMDYGGKEEQEVNTDPAVTKSQLWETKLKPSIAKFLSLICNISMMKQQMMEIGYNAEKLPLGKLSKLTILKGYDVLKRIADLIGQSDRKKLEQLSGEFYTVIPHDFGFKKMREFVIDTPQKLKSKLEMVEALGEIEVA…
GlysoPI483463.19G126800.1	MVMDSWNDVALVSSEMEKFLCELLLDSSQPISERFRAFFSLRNLKGASTRNALILATRDSSNLLAHEAAFALGHMQELEAIPALASVLNDLSLHHIVRHEAAEALGAIGSDGNVPLLKNSLDSDPAEEVRETCELALERIQNLKDAGNTDVLLRMMYLLLCLLIQLHQRPLVLLLINQDKCLLMKKQGMYERYAALFALRNDGGNDAVAAIIDSLGSKSALLCHEMWNHAACVLKKANQIKLVEDVENLESLRWEDQQKIRKYIESGGGGGSSSGGGSAAKSDSKTVKDTKCGIEVSQNSRATCKDCGQKIIKGEVRISTKQGGQGAKGLAWHHAKCLINLSPSIEVDKLSGWNNLSSSDQSAVIDFAKKGGSDTKIETEEGKESTPQQTSKGGIKRGK…
GlysoPI483463.03G126000.1	MSNPQDQKPWKAEYAKSGRSSCRTCKSPIASETLRLGKMVQSTKFDGLMPMWNHAACILKKANQIKLLEDVENLESLRWEDQQKIRKYIESGGGGGGGGGSSSGSAAKSDSKTVKDTKCGIEVSQNSRATCKDCGQKIIKGEVRISTKPGGQGAKGLAWHHAKCLMELSPSIDVYKLSGWNNLSSSDQSAVSDFAKKGGSDTKIETEEGKESTQQQTSKGGIKRGKDVDSERKSKVAKAKGDVSVGSAMLVKSGEACDLEKKMETQSKELWDLKDDLKKHVTTTELREMLEANGQDSSGSEIDLRDRCADGMMFGALGLCPICSGFLRYSGGMYRCHGYISEWSKCSYSTCEPNRIEGKWKIPEETNNQYLKKWFKSQKGKKPVRILPLPSPRKSAESQ…
GlysoPI483463.11G149400.1	MTRKQKAESKAHEVEHSPKKAKVEKEDGQINGKSETGVAEEYDEFCKVTNEHLPLEQMREIMEANSLDSSGSDLEIARRCQDLLFYGALDKCSVCNGSLEFDGRRYVCRGFYSEWASCTFSTRNPPRKQEPIKLPDSVQDSLASDLLKKYQDPSHRPHRDLGLAEKPFTGMMISLMGRLTRTHHYWKTTIEKHGGKVANSIIGATCLVASPAERERGGTSKLAEAMERGIPVVREAWLIDSIEKQEPQPLESYDLVSDLSVDGKGIPWDKQDPGEEAIESLSAELKLYGKRGVYKDSKLQEQGGKIFERDGILYNCAFSVCDQGLGLNDYCVMQLIVVPENPLHLYFKKGRVGDDPNAEEQLEEWDNVDGALKEFARLFDEITGNEFEPWEREKKFQKK…
GlysoPI483463.10G016200.1	MASSKMRVEELRTELLHRGLSTTGTKPTLVRRLEAALRKQTTSDGGACSPRRTRKRARDSNHSEEIDVAEETKDEEEEEEEEKIVTATQKGVAVLDQWLPDYVKTNYHVLQLGGDVYDAMLNQTNVRDNNNKFYVIQVLESDNGSDFLVYNRWGRVGIKGQDTIHGPFKSRESAIQEFEQKFLAKTKNDWSNRNNFVSYPKSYAWLEMDYSGKKNESTVTENPGHSLGKQPQESKLEPRVAKFISLVCNVSMMNQQMMEIGYNAKKLPLGKLSKSTILKGYEVLKRLANVIDKGDRKVLEQLSGELYTVIPHDFGFKKMCEFVIDTPQKLKRKLEMVEALAEIEVATKLLKDDTEMQGDPLYTHYQCLHCELVPVEFGCVEFSMIEEYMKNTHAETHSN…
GlysoPI483463.02G016100.1	MNTCKNITDEKKPDNGGDFLVYNRWESVGVKGQDKIHGPFKSCESAIQEFEQKFLAKTKNAWSSRNNFVCYPKSYAWLEMDYSGKENESTVTENPDHALGKQPQESKLEPRVAKFISLVCNKLPLGKLSKSTILKGYEVLKRLANVIDKGDRKVLKQLSGEFYTVIPHDFGFKKVREFVIDTPQKLKRKLEMVEALAEIEVATKLLKDDAEMQGDPLYTHYQRLHCELAPVEFGCVEFSMIEEYTKNTHAETHSNYTVDIVQIFRTSREGEAERFRKLTRIIECTKGLGGTALDPSKAQELEDGLVVPLGKPKTESGKKGDLLYNEYIVYNVEQIRMRYIVHLNFNFKTTS*
GlysoPI483463.12G080200.1	MKVQETRSHVHALGEEEKVMTRKQKAESKAHEVEHSPKKAKVEKEDGHINGKSYTGVAEEYDEFCKATTEHLPLEQMRDILEANGLDSSGSDLEITRRCQDLLFYGALDKCSVCNGSLEFDGRRYVCRGFYSEWASCTFSTRNPPRKQEPIKLPDSVQNSLASDLLKKYQDPSHRPHRDLGLAEKPFTGMMISLMGRLTRTHHYWKTTIEKHGGKVANSIIGSTCLVASPAERERGGTSKLAEAMERSIPVVREAWLIDSIEKQEPQPLEAYDLVSDLSVDGKGIPWDKQDPGEEAIESLSAELKLYGKRGVYKDTKLQEQGGKIFERDGILYNCAFSVCDQGRGLNDYCVMQLIVVPENRLHLYFKKGRVGDDPNAEERLEEWDNVDGALKEFVRLFE…
Pavir.5KG227300.1	MSARLRVEELRAELQRRGLDDSGNKTALVRRLDAAIRMEEKAAVAAAAADGDGVAADGVVVDGEGNGGGEGSKKRKRTGDGEEEGNGDASLEAAKLEGMSYRELQALAKSRGLAANGSKKDVIERLLSAPANATDDVQDEKRAPKGGVEKVEEGVKKEKMVAATKKGAAVLDQHIPNHIKANYHVLQLGDDIYDATLNQTNLGDNNNKFYIIQVLEPDAGGSFMVYNRWGRVGARGQDKLHGPFSRDQAIYEFAEKFQNKTNNLWCDRKKFKCYAKKYAWIEMDYGETDKETNKAEKKGSITDQIKETKLETRIAQFISLICNISMMKQQMVEIGYNADKLPLGKLSKPTILKGYDVLKRISNVISRADRRQLEQLTGEFYTVIPHDFGFRKMREFIID…
Pavir.2NG278200.1	MAAPPKAWKAEYAKSGRASCKSCRSPIAKDQLRLGKMVQATQFDGFMPMWNHAKCIFGKKNQIKSVDDVEGIDALRWDDQEKIRNYVGSASAAISSTASVPDKCTVDVAPSARTSCRRCSEKITKGTVRVSAKLEGQASKGIPWYHVNCFFEVSPSASVENFSGWDTLSDEDKRTVLDLVKKDVGHNESTKGSKRKKGDSDMQSCKAPKLDGNTSEGAVQNKGKLVDPRDSNASSADMQQKLKEQSDTLWKLKDELKKHVSTAELRDMLEANEQDTSGPERHLLDRCADGMLFGALGPCPVCSNGLYYYNGQYQCSGNVSEWSKCTYSTTEPVRVKKWQIPDGTDNDFLMKWFKSQKVKKPERILPPMSPEKSGSKATLGARLLSSEGLDKLRFSVVGQ…
Pavir.1NG281700.3	MLLSAVFFSSGRPGSREGRFKKAESKDQERGQHVASKNKKSAENKGQDAESEAPTKSKKLKAEESEPNGKGAAAREFAELCKAIGEHLSVEDMRKILQANAQDTFGSEDAVISRCEDMMFYGPLEKCPICGGQLEFKEWKYKCTGNYSEWARCTFSTNNPSRKSGPIKIPDDIKDDFIHKWLKQQEGKEFPKRDVDEEAHIFSGKMIALSGRMSRSHGYFKEQIMKHGGKVNNSVLGVTCVVASPAERDKGGSGGFAEALERGTPVVSENWIIDSIEKKEVQPLAAYDIVSDIVPEGRGLPLGQLDPSEGAIETLTAEVKLPGKRAVHKDSKLEKDGGCIFEKDGIIYNCAFALCDLGCDMNQLCIMQLIIVPENHLHLFYKKGPIGHDQMAEERVEDF…
Pavir.5NG227300.1	MSTRLRVEELRAELQRRGLDESGNKPALVRRLDAAIRKEEEAAVAAAAADGDGVVVDGEGNGGCKANKKRKRTGDGVEEGNGDASLEAAKLEGMSYRELQGVAKSRGLAANGSKKDVIERLLLVPANATDDVQDEKRAPKGGVEKVEEVKKEKMVTATKKGAAVLDQHIPDHIKANYHVLQLGDDIYDATLNQTNVGDNNNKFYIIQVLESDAGGSFLVYNRWGRVGARGQDKLHGPFSTRDQAIYEFEGKFQNKTNNLWCDRKKFRCYAKKYTWLEMDYGETHKETNKAEKKGSITDQIKETKLETRIAQFISLICNISMMKQQMVEIGYNADKLPLGKLSKSTILKGYDVLKRISNVISRADRRQLEQLTGEFYTVIPHDFGFRKMREFIIDSPQKL…
Pavir.1KG311105.1	MFLEVHETRSRAHAAAQEEGKVASKKQKTESKDQEKGQHVASKNKKSAENKGQDAESEAPTKSKKLKAEESEPNGKGAAARDFAELCKAIEEHLSVEDMRKILQANEQDASGSEDAVIARCEDMMFYGPLEKCPICGGQLEFKEWKYKCTGNYSEWARCTFSTNNPSRKSGPIKIPDDIKDDFIHKWLKQQEGKEFPKRDIDEEAHIFSGMMIALSGRMSRSHGYFKEQIMKHGGKVNNSVLGVTCVVASPAERDKGGSGGFAEALERGTPVVSEKWIMDSIEKKEVQPLAAYDIVSDVVPEGRGLPLGQLDPSEEAIETLAAEVKLFGKRAVHKDSKLEKDGGCIFEKDGIIYNCAFALCDLGCDMNQLCIMQLIMVPENRLHLFYKNGPIGHDQMAD…
Pavir.2KG247300.4	MAAPPKAWKAEYAKSGRASCKSCRSPIAKDQLRLGKMVQATQFDGFMPMWNHAKCIFGKKNQIKSADDVEGIDALRWDDQEKIRNYVGSASAATSSTAAVPDKCTIDVAASARTSCRRCSEKITKGTVRVSAKLEGQPSKGLPWYHVNCFFELSPSASVEKFSGWDTLSDEDKRTVLDHVKKDVGHNESIKGSKRKKGESDMQSCKVPKLDGNTSKGAVQNKGKLVDPSDSNASSADLQQKLKEQSDKLWKLKDELKKHVSTAELRDMLEANEQDTSGPERHLLDRCADGMLFGALGPCPVCSNGLYYYNGQYQCSGNVSEWSKCTYSTTEPVRIKKKWQIPDGTDNDYLTTWFKSQKVKKPERVLPPMSPEKSGSKATQGARLLSPEGLDKLRFSIVG…
Sapur.002G031600.1	MANPQKAWKAEYAKSARSSCKTCKSIIDKEILRLGMMVQAKQFDGFMPMWNHASCILKKANQIKFIADVEGIESLRWEDQQRIRKYVEEGGGGGNDDSSSGPPGVNAGKDMEYGIELSQTSRAHCKGCSEKIMKGEVRLSTKPDGQGPRGLAWHHAKCFIDLYPSVQVDKLSGWESLAAPNQAVVHSLVKKVPSTAKTGIKNEGKEDEKLQQSSSKAGAKRRKDTSGDQKSKVAKFKGDVPTNSAAFAKNDSELDSKLESQSKELWALKDDLKKHVTTVELRSMLEANSQISNGSELDLRDRCADGMIFGALGCCSMCSGSLHYSGGMYRCGGYLSEWSKCSYSTCEPARLKGKWKIPEETDNQYLIKWFKSQKHNKPVRILAPLSSNNLSGSQATSSQ…
Sapur.014G102500.1	MANKLKVDELRAELAKRGLDTTGTKPSLVRRLESALEQENKLSEVHSIDGGGISNKKRERESEDGGGDSGNGTEKIKAIDKFRDMNVKQLRQQASLLGVSTTGTKRQLIDRLCNAEPDNHHSLQPKEEQEQGEKEKEKIVTATKKGSAVLDQFLSDQIKSEYHVLQIGDDVYDAMLNQTYVGDNNNKFYVIQLLESDDGGRFMVYNRWGRVGVNGQVKLFGPYTSRDPAISEFEQKFYAKTKNHWSERKEFKCYSKCYAWLEMDYSEQEKDPVVKEKPDSAIAIQPRETQLESRVAKFISLICNVSMMKQQMMEIGYNANKLPLGKLSKSTILKGYDVLKRISDVIGTADRLKLEQLSGEFYTVIPHDFGFKKMREFVIDTPQKLKFKLEMVEALGEIE…
Sapur.009G114400.1	MKSYEVHETRSQAHAPSDESRIMTRKQKVGQSKVHEGEQSPKKKAKNGKDQNDSTNGKSEDKIAKEYGEFCKAIEEHLSVEQMREILDMNEQDSSSGSDGVVTTKWQDVLFFGPLDKCPLCSSNLEFDGKRYSCKGFYSEWSSCTFKTRTPPRKEEPLKLPDSVLNSSVAEFLKKHQDPSRRPCQGAPIKHLAGIVVSLSGRLSRTRQYWKREIEKHGGKVSSSVEGITCLVVSPTERERSGSTKLANALEAGIPVVKEEWLLDSIEKQEPRPMEAYDVVSDLSLEGKGIPWDRQDPSEEPLESISTELKLYGKRGVYKDTRLQERGGQIFEKDGILYSRAFSLCDLGRGMNEYCIMQLITVPDSNLHSYYKKGKVGDDANAVERLEEWENVDNAIKEF…
Sphmag02G159600.1	MATAPKPWKAEYAKSARASCRACSSPISKDTFRLARMRPATQFDGFMALWHHASCIFKKKRQIQTLADVEGADTLRWEDQQKLSAYIEGGGPAAADVDEGKAGGDTSSAKGKGGKAKPKPKPKHEDGEGIGDEDGDDGEFAIENAKSSRSACKSCGEKITKGEVRISTMVASDNARFRGKVPAWRHAKCFLTMGVWTSNLASMPGWDSLSAEDQTTVNALLKPSSKNSIPASQGSKRKEAPKESPVQDSQTKPARPSKAADKVTNNGAEDKPKKRQKKEDGEAKVNSAAIDKKPIDKKQAKGKEVVPASREAIELDKKLEKQSKDMWELKDNLHQHVSTAELREMLIANNQDASGSEYDLRDRCVDGMMFGALDMCPLCKSPMEYQGGSYRCRGFLSAW…
Sphmag18G029900.1	MSAKLHVSRLRKELSKRGLDSSGLKPALVARLDEAIAKEEADKARQVQVQIASDDDNTLASGSDAIANNSKIDGAREEKRKRTPDDDDAAAAACDRDDDVKPLKFIKVEEVGKMGVSQLRAALADRGIVATTGAKKAALVDQLTAVLDKDFAKQQQNDGAEIETAVGNGKDMDSNLERGKEVVAKKKERALLDIHLPIHIQKDFHVLDHGGSDIYVAMLNQTNVGHNNNKFYLIQVLESHFKDKFYVYTRWGRVGVKGQDKLSGPYTSSDNAVSEFTSKFYDKTKNEWVNRSNFEAYPNKYTWLEIDFEADKDDDGKKIQEDNKMEKQPVPKSLPQPCKLDMRVHEFISLICNIDMMQNMMTEIGYDARKMPLGKLSKSTILKGYEVLKRLASSLENPN…
Thecc.09G285700.1	MERGLRVVSEAWLLDSIEKQEAQPLEAYDIVSDLAVDGKGIPLDKQDPEEAALESLSAVLKLYGKRGVYKDSKLQEQGGQIFEKDGILYNCAFSLCDQGRGINEYCIMQLIKVPESNLHLYYKKGRVGDDPNAEERLEEWKNVDGAVKEFVRLFEEVTGNEFEPWEREKKFQKKPLKFYPIDMDDGVDVRHGGFGLRQLGVAAAHSKLEPLVANFMKVLCSQEIYKYALMEMDLDAPDLPMGMLSNVHLKRSEEVLQEFVEKVKSVKESGPKAEAVWSDFSQRWFTLMHSTRPFVFRDYQELADHGAAALESVRDIVVASHVIGDISDDTLDDPLFDRYKRIGCSISPVDKDSDDYKMIVNYMEKTYEHVKLADIEYGISVDNIFAVETNEGPSFDEVK…
Thecc.01G262000.1	MANPPKPWKAEYAKSGRSSCKTCKNTIDKEVFRLGKMVPATQFDGFMPMWNHANCVLKKANQIKSIDDVEGIESLRWEDQQRVRNYVEDGGPANTKAVTLTAMEYAIEVSQTSRATCKHCGQKIMKEEVRISTKPKGQGSKGLVWNHAICFMELSPATQVEKFPGWESLSSSDQATVRALVKKVPSSAKNDKGTEVPEDKQLQSTSRAGTKRKKNVGDDQNSKVTKLEGDVPTSRVGSTKNTSDLNKKPKDSDLESKMEAQTKELWALKDDLKKHVTTGELREMLEANGQDATGSELDLRDHCADGMMFGALGKCPMCSGSLRFSGGMYRCHGYLSAWSKCSYSSYEPEHVKGKWKVPDETNNEFLRKWFKSQKIKKPVRILPPSASSSQAANGQSQTS…
Thecc.01G301600.1	MASKLKVDQLRIELAKRGLDTNGTKPFLVQRLEEALLKEKKKEEENKENDANNAIENNKKRRGSESNHNNNDDEDSKKIKAVEEFREMNVKQLREQATLRGLSTVGTRKELIERLCEDAEKNSLDEVFKEEEEKEKDSGKEEKIVTATKKGAAVLDQGIPDHTKAHYHVLQQGDNIYDAMLNQTNVGHNNNKFYVIQLLESDDWKTYMVYNRWGRVGVKGQTKLHGPFTSQQAAIVEFESKFFNKTNNYWSNRKDFVCYPRCYAWLEMDYDEKEKESDLEEKTGSSVGAQLRETKLEQRIAKFISLICNISMMKQQMMEIGYNADKLPLGKLSKSTILRGYDVLKRIADVIGQSNRSKLEQLSSEFYTVIPHDFGFKKMRDFVIDTPQKLKKKLEMVEA…
Gomus.D11G128000.1	MARKLKVGQLRDELAQRGLDTIGTKPLLVLRLEDALLKERKKEEENGGKANNAIGNNKRKRGRESDVCNNEDSDKVNAVEEFRQMNVKQLREQATLRRLSTVGTKKELLERLCEDADKNPLPVKEEEEEEEEEEEEEEKESSKEEKIVTATKKGVAVLDQGIPDDIKAHYHVLQKGDDIYDAMLNQTNVGQNNNKFFVIQLLESDDSKTYMVHNRWGRVGVKGQIKLHGPFTSRQAAIDEFQTKFFNKTKNYWYNRKDFVCHPKCYTLLEMDYDEKEKESDVKRKANSSIGAQLRETKLEQRVAKFISIICNISMMKQQMMEIGYNADKLPLGKLSKSTILKGYDVLKKIADVIDQSNRSKLEQLSSEFYTVIPHDFGFRKMRDFVIDTPQKLKKKLEM…
Gomus.D11G144400.1	MANPPKPWKAEYAKSARSSCKTCKSVINKEVFRLGKMVPATQFDGFMPMWNHADCILRKANQIKSTDDVEGIESLRWEDQQKIRNYVESGGPSNAKTITPQAMEYAIEVSLASRATCKGCSQKIMKGEVRISSKPKGQGSKGLVWNHAKCFLDLSPTTEVEKLPGWEHIPSSDQASISALVKKVPAAKTGKGTDVPKEQQPQSTSTAGAKRKKDVGDDQKSKITKLEGEVSARGAGRTKNANDLTDKKPKDSDLETKLEAQAKELWALKDELKKHVTTAELREMLEANGQDATGSELDLRDRCADGMMFGALGKCPMCSGCLRFSGGKYRCHGYISAWSKCSYSTCEPERLKGKWKVPDETNNEFLSKWFKSQKIKKPARILPPPSASSSQAANGQSQT…
Gomus.D05G088600.1	MKVHEKRSHSHAHGTGDEEKIMTRKQKADQLKSNEGKESPKKPKLEADNDQHNGKATTEVAKEFEEFCKSVREHLSVAQMREILEANGQDSFGSDASVVIKCLDMLFYGPLEKCQICNGDLEFDGNRYSCKGTYSEWSSCVYKTRSPARKQEPLKLPDSVLNSPVAELVKKYEDPKLRPHRYVGVTDKPFLGMMISLMGRLSRTHQYWKTKIEKHGGTISNSVVGVTCLVASPAERERGGSSKLVEAMERGVRVVSEAWLLDSIEKQEAQPLEAYDIVTDLAVDGKGIPWDKQVPEEHAIESLSAELKLYGKRGVYKDTRLQEQGGQIFEEDGILYNCVFSLCDQGGAINEYCIMQLVKVPDSNLHLYYKKGRVGDDPNAEERLEEWKDVDGAVKEFVR…
Gomus.A11G125600.1	MYPSISFLHSQTISPTLCSSKNMASKLKVGQLRDELAQRGLDTIGTKPLLVLRLEDALLKERKKEEENGGKANNAIGNNKRKRGRESDVCSNEDSDKVNAVEEFRQMNVKQLREQATLRGLSTVGTKKELLERLCEDADKNPLPVKVEEEEEEEEEEEEEEEEEKESRKEEKIVTATKKGVAVLDQGIPDEIKAHYHVLQKGDHIYDAMLNQTNVGQNNNKFFVIQLLESDDSKTYMVHNRWGRVGVKGQIKLHGPFTSRQAAIDVFQTKFFNKTKNYWYNRKDFVCHPKCYTLLEMDYDEKEKDSDVKRKANSSIGAQLRETKLEQRVAKFISVICNISMMKQQMMEIGYNADKLPLGKLSKSTILKGYDILKKIADVIDQSNRSKLEQLSSEFYTVI…
Gomus.A11G141700.1	MANPPKPWKAEYAKSARSSCKTCKSVINKEVFRLGKMVPATQFDGFMPMWNHADCILGKANQIKSTDDVEGIESLRWEDQQKIRNYVESGGPSNAKTVTPQAMEYAIEVSQASRATCKGCSQKIMKGEVRISSKPKGQGSKGLVWNHAKCFLDLSPTTEVEKLPGWEHIPSSDQASISALVKKVPAAKTGKGTDVPKDQQPQSTSTAGAKRKKDVGDDQKSKITKLEGEVSAPGAGCTKNANDLADKKPKDSDLETKLEAQTKELWALKDELKKHVTTAELREMLEANGQDATGSELDLRDRCADGMMFGALGKCPMCSGCLRFSGGKYRCHGYISAWSKCSYSTCEPERLKGKWKVPDETNNEFLSKWFKSQKIKKPARILPPPSASSSQAANGQSQT…
Gomus.A05G087000.1	MKLHEKRSHSHAHGTGDEEKIMTRKQKADQLKSNEGNESPKKPKVEADNDQHNGKTTTEVAKEFEEFCKSVREHLSVAQMREILEANGQDSSGSDASVVIKCLDMLFYGPLEKCQICNGDLEFDGNRYSCKGTYSEWSSCVYKTRSPARKQEPFKLPDSVLNSPVAELVKKYEDPKLRPHRYVGVTDKPFLGMMISLMGRLSRTHQYWKTKIEKHGGTVSNSVIGVTCLVASPAERERGGSSKLVEAMERGVRVVSEAWLLDSIEKQEAQPLEAYDIVTDLAVDGKGIPWDKQVPEEHAIESLSAELKLYGKRGVYKDTRLQEQGGQIFEEDGILYNCVFSLCDQGGAINEYCIMQLVKVPDSNLHLYYKKGRVGDDPNAQERLEEWKDVDGAVEEFVR…
Gotom.A05G088500.1	MKLHEKRSHSHAHGTGDEEKIMTRKQKADQLKSNEGNESPKKPKVEADNDQHNGKTTTEVAKEFEEFCKSVREHLSVAQMREILEANGQDSSGSDASVVIKCLDMLFYGPLEKCQICNGDLEFDGNRYSCKGTYSEWSSCVYKTRSPARKQEPFKLPDSVLNSPVAELVKKYEDPKLRPHRYVGVTDKPFLGMMISLMGRLSRTHQYWKTKIEKHGGTVSNSVIGVTCLVASPAERERGGSSKLVEAMERGVRVVSEAWLLDSIEKQEAQPLEAYDIVTDLAVDGKGIPWDKQVPEEHAIESLSAELKLYGKRGVYKDTRLQEQGGQIFEEDGILYNCVFSLCDQGGAINEYCIMQLVKVPDSNLHLYYKKGRVGDDPNAQERLEEWKDVDGAVEEFVR…
Gotom.D05G090300.1	MKVHEKRSHSHAHGTGDEEKIMTRKQKADQLKSNEGKGSPKKPKLEADNDQHNGKATTEVAKEFEEFCKSVREHLSVAQMREILEANGQDSSGSDASVVIKCLDMLFYGPLEKCQICNGDLEFDGNRYSCKGTYSEWSSCVYKTRSPARKQEPLKLPDSVLNSPVAELVKKYEDPKLRPHRYVGVTDKPFLGMMISLMGRLSRTHQYWKTKIEKHGGTVSNSVVGVTCLVASPAERERGGSSKLVEAMERGVRVVSEAWLLDSIEKQEAQPLEAYDIVTDLAVDGKGIPWDKQVPEEHAIESLSAELKLYGKRGVYKDTRLQEQGGQIFEEDGILYNCVFSLCDQGGAINEYCIMQLVKVPDSNLHLYYKKGRVGDDPNAEERLEEWKDVDGAVKEFVR…
Gotom.A11G129900.1	MYPSISFLHSQTISPTLCSSKNMASKLKVGQLRDELAQRGLDTIGTKPLLVLRLEDALLKERKKEEENGGKANNAIGNNKRKRGRESDVCSNEDSDKVNAVEEFRQMNVKQLREQATLRGLSTVGTKKELLERLCEDADKNPLPVKVEEEEEEEEEEEEEKESRKEEKIVTATKKGVAVLDQGIPDEIKAHYHVLQKGDHIYDAMLNQTNVGQNNNKFFVIQLLESDDSKTYMVHNRWGRVGVKGQIKLHGPFTSRQAAIDVFQTKFFNKTKNYWYNRKDFVCHPKCYTLLEMDYDEKEKDSDVKRKANSSIGAQLRETKLEQRVAKFISVICNISMMKQQMMEIGYNADKLPLGKLSKSTILKGYDILKKIADVIDQSNRSKLEQLSSEFYTVIPHDF…
Gotom.A11G147000.1	MPKSDAISEFKRLFLEKTGNSWEAWEKKQNFQKQPGRFFPLDIDYGVNKQVSEKKHTDADSQLPPPLLELVKMLFNVETYRAAMMEFEINMSEMPLGKLSKSNIQKGFEALTEIQNLLNSDASDSSLKESLIVDASNRFFTVIPFIHPHVIRDEDDFKAKVKMLEALQDIEIASRLVGFDVDNDDSLDEKYKKLHCDITPLPHDSEDFQLIEKYLLTTHAPTHTDWKLELEEVFSLEREGELDKFAPYREKLSNRMLLWHGSRLTNFVGILSQGLRIAPPEAPATGYMFGKGVYFADLVSKSAQYCFTDRKNPEGLMLLSEVALGEVYELTKAKYIEKLPKGKHSTKGLGKKVPKRSDFVKWKDDIIVPCGKPVPSSVKESELMYNEYIVYNTSQVKMQ…
Gotom.A04G027300.1	MLPDLSHCWISSKWLWFNIRVDHLPQIESLQVGLHFDHPYVIAFSIEDLRNYKINKISLHQQLLHDLVFLACMLSSLLHAEPTSSISKQRKQVSKSGMMFGALGKCPMCSGCLRFSGGKYRCLGYISAWSKCSYSTCEPERLKGKWKVPDETNNEFLSKWFKSQKIKKPARILPPASASSSQAANGQSQTSNVESLANLKVSIVGLPKESLEEWKGKIKEAGGMVHAKIKTDTNCLVVSGDSEGHDAERRKARRMRLPIVREDYLVDFEAIGEASSMVTVKVKGRSAVHEASGLQDSCHILEDSGSIYNTTLNLSDLSTGVNSYYILQIIQEDKGSGCYVFRKWGRVGNEKIGGSKLEEMPKSDAISEFKRLFLEKTGNSWEDYGVNKQVLEKKHTDAD…
Gotom.D11G129600.1	MARKLKVGQLRDELAQRGLDTIGTKPLLVLRLEDALLKERKKEEENGGKANNAIGNNKRKRGRESDVCNNEDSDKVNAVEEFRQMNVKQLREQATLRRLSTVGTKKELLERLCEDADKNPLPVKEEEEEEEEEEEEEKESSKEEKIVTATKKGVAVLDQGIPDDIKAHYHVLQKGDDIYDAMLNQTNVGQNNNKFFVIQLLESDDSKTYMVHNRWGRVGVKGQIKLHGPFTSRQAAIDEFQTKFFNKTKNYWYNRKDFVCHPKCYTLLEMDYDEKEKESDVKRKANCSIGAQLRETKLEQRVAKFISIVCNISMMKQQMMEIGYNADKLPLGKLSKSTILKGYDVLKKIADVIDQSNRSKLEQLSSEFYTVIPHDFGFRKMRDFVIDTPQKLKKKLEMV…
Gotom.D11G146700.1	MANPPKPWKAEYAKSARSSCKTCKSVINKEVFRLGKMVPATQFDGFMPMWNHADCILRKANQIKSTDDVEGIESLRWEDQQKIRNYVESGGPSNAKTITPQAMEYAIEVSLASRATCKGCSQKIMKGEVRISSKPKGQGSKGLVWNHAKCFLDLSPTTEVEKLPGWEHIPSSDQASISALVKKVPAAKTGKGTDVPKEQQPQSTSTAGAKRKKDVGDDQKSKITKLEGEVSARGAGRTKNANDLTDKNPKDSDLETKLEAQAKELWALKDELKKHVTTAELREMLEANGQDATGSELDLRDRCADGMMFGALGKCPMCSGCLRFSGGKYRCHGYISAWSKCSYSTCEPERLKGKWKVPDETNNEFLSKWFKSQKIKKPARILPPPSASSSQAANGQSQT…
arahy.Tifrunner.gnm1.ann1.1TW9IR.1	MSSKLKVEELRAHLQQRGLATTGTKPTLVRRLDAALRKEAKENSVGNADGSGYGVGADGDTLLLAGNKRVRESEGDDGENGDSNRGNKITSIEELRELSVQQLRQQASLHGIPASGSKKQLVERISQLLRKGSDNVEDEEATSCKEEEKIVTATKKGAAILDQWLPDHIKSQYHGGEVYDAMLNQTNVGDNNNKFYVIQVLESDDGSKFLVYNRWGRVGVKGQDKIHGPFTSSAHAIVEFEDKFLAKTKNAWSDRKNFICYPKSYVWLEMDYSSKEEESTVTESAGHELKKQPLESKLEPCVAKFISLVCNVSMMNQQMMEIGYNANKLPLGKLSKSTILKGYEVLKRLADVIDKSDRRALEQLSGEFYTVIPHDFGFRKMRDFVIDTPQKLKRKLEMV…
arahy.Tifrunner.gnm1.ann1.3B7Z7B.1	MWIWSSYSVMQLITVPENHLHLFFKKARAGDDLNAEERLEEFDNVDNALREFTRLFEEITGNEFEPWERDKKFSKKPLKFYPIDMDDGVEVRHGALGLRQLGIAATHCKLEPMVANFVKVLCSQEIYRYALMEMGYDSPDLPIGMVTQFHLKRCEEALLEFIEKVKSSKESGPKAEAVWTDFSQRWFTMMPSTRPFLFRDYQEIAEHAAAALEGVRDITVASHLIGDVSGSTIDDPLSETYNKLGCSISPLEKDSDDYDMIVKYLERTYEPVKVGDMEYGVSVENIFSVETSACPPYEDIVKLPNKVLLWCGTRSSNLLRHLHKGFLPAICSLPVPGYMFGKAIVCSDAAAEAARYGFTAVDRPEGFLVLAIASLGNEITELKSPPEDTASLEEKKVGV…
arahy.Tifrunner.gnm1.ann1.BU3W1C.1	MATPQKEQKPWKAEYAKSGRSSCRTCKAPIDKEQFRLGKMVQSTKFDGIMAMWNHADCILRKSNQIKLVDDVEDLETLRWEDQQKVRRYVEACASTTTKSKSVKDTECGIEVSQNARATCKHCSKKITKGEVRISIKPDGGGAKGLAWHHAKCFIESSPSIQVDKLSGWNNLPPSEQSAVSALAGDSGPKVESEETKESIRQTNSKGGTKRGKDAAGGQKSKVAKVKGDESASSVASMKNSSDLDKVNDLENRLEAQSKELWALKDDLKKHVTTPELREMLEANNQDSTGSELDLRDRCADGMMFGALGSCPTCSGNLHYSGGMYRCSGYISEWSKCSYSTCESKRLEGKWKIPEETDNQYLKKWFKSQKGKKPVRILPAPSAREGQAVASQNQSSNGG…
arahy.Tifrunner.gnm1.ann1.H8SP9Z.2	MLIWSSYSVIQLIMVPENHLHLFFKKARDGDDLNAEERLEEFDNVDNALREFTRLFEEITGNEFEPWERDKKFRKKPLKFYPIDMDDGVEVRHGALGLRQLGIAATHCKLEPMVASFVKVLCSQEIYRYALMEMGYDSPDLPIGMVTQLHLKRCEEALLEFIERVKSSKESGPKAEAVWTDFSQRWFTMMPSTRPFLFRDYQEIAEHAAAALEGVRDITVASHLIGDMSGSTIDDPLSETYNKLGCSISPLEKDSDDYDMIVKYLEKTYEPVKVGDMEYGVSVENIFSVETSACPPYEDIVKLPNKVLLWCGTRSSNLLRHLHKGFLPAICSLPVPGYMFGKAIVCSDAAAEAARYGFTAVDRPEGFLVLAIASLGNEITELKSPPEDPASLEEKKFGV…
arahy.Tifrunner.gnm1.ann1.84CV5L.1	MATPQKEQKPWKAEYAKSGRSSCRTCKAPIDKEQFRLGKMVQSTKFDGIMAMWNHADCILRKSNQIKLVDDVEDLETLRWEDQQKVRRYVEAGASTTTKSKSVKDTECGIEVSQNARATCKHCSKKITKGEVRISIKPDGGGAKGLAWHHAKCFIESSPSIQVDKLSGWNNLPPSEQSAVSALAGDSGPKVESEDTKESIRRTNSKGGTKRGKDAEGGQKSKVAKVKGDESASSVASVKNSSDLDKVNDLENRLEAQSKELWALKDDLKKHVTTPELREMLEANNQDSTGSELDLRDRCADGMMFGALGSCPTCSGNLHYSGGMYRCSGYISEWSKCSYSTCESKRLEGKWKIPEETDNQYLKKWFKSQKGKKPVRILPAPSARESQAVASQNQSSNGG…
arahy.Tifrunner.gnm1.ann1.US6JKM.1	MSSKLKVEELRAHLQQRGLATTGTKPTLIRRLDAALRKEAKENSVGNADGSGSGVGADGDTLLLAGNKRVRESEGDDGENGDSNHGNKITAIEELRELSVQQLRQQASLHGIPASGSKKQLVERISQLLRNGSDNVEDEEATSCKEEEKIVTATKKGAAILDQWLPDHIKSQYHGGEVYDAMLNQTNVGDNNNKFYVIQVLESDDGSKFLVYNRWGRVGVKGQDKIHGPFTSSAHAIVEFEEKFLAKTKNAWSDRKNFICYPKSYVWLEMDYSSKEEESTVTESAGHELKKQPLESKLEPRVAKFISLVCNVSMMNQQMMEIGYNANKLPLGKLSKSTILKGYEVLKRLADVIDKSNRRALEQLSGEFYTVIPHDFGFRKMRDFVIDTPQKLKRKLEMV…
CKAN_02346100	MSAKLKVDQLRAQLTQRGLDSSGLKSALVRRLDAAIDEEQKKNSSVSRKRTRDCGDEQDSASDSQKVEAVEQIRVMGVRQLREQAALRGISAAGSKRELVERICADIEKDSEVVEEVMAAEEVDENKSEKLITATKKGGAVLDQWLPDTIKSNYHVLQHGGDIYDAILNQTNVGAKNNKFYVIQALESDDGGTFMVYNRWGRVGVKGQDKLHGPYMSRDTVIQEFEQKFYDKTKNAWSDRKDFVCHPRSYTWLEMDYNELEKEADHNNSLVNVQPRETQVEPRIAKFISLICNISMMKQQMLEIGYNAEKLPLGKLSKSTILKGYDVLKRISEEISQPDRKKLELLSGEFYTVIPHDFGFKKMSAFVIDTPYKLKCKLEMVEALGEIEVATKLLKGDIE…
CKAN_02083100	MANPPKPWKAEYAKSSRSSCKTCKTNIEKEVFRLGKMVPATQFDGFMPMWNHGACILKKANQIKSVDDVEGIDLLRWEDQQKIRKYVEGGSISTAPVAANECAIEVSQTSRASCRRCNQKIMKGDVRVATKPDGQGSKGLAWHHAGCFMEMCPSTEVEKLSGWDGLNSQDKEAVQALTKKGVPAAKTVSKVESNDNKEVAQQSASKGTKRKKALDDQQKTKIPKAEGSMRATSQNGSESENRKSGATDVEKLLEEQTKSLWTIKDDLKKHVTTAEMREMLEANGQDATGSEFDLRDRCADGMLFGALESCPICSGSLRYSGGKYHCLGYASAWSKCSFSTAEPVRCKEKWKIPDETNNQYLTKWFKSQKGKKPNRILPPPSSSKSTGSEVALGSCQPSK…
Potri.014G128000.2	MAASCFFEKPSKNSKSKQCQCLFLTWPCPPLSILLGCTSKSHESSLAPSQAFLMANSLKRPLKVSTGHDASSLGNKRQREAQVLDGPDIVSEKIKAIEDLHDMGTRQLREQAILRGLSSSGSKKELLDRLCAESEKESKNGTPEGKEEDEEKETSNKDEKVTASFNKVTAELDQYLPDHLKTQYHVLEHGDSIYDATLNQTNVGNNNNKFYLIQALESNDSSKFMVYTRWGRVGIKGQDKLQGPYTSRGSAIQEFEAKFFAKTKNRWPNRKDFICHPKCYTWLETDHDMNKESSEENPIFTVERQLQVTRLDPRIANFISLICDVRMMKQRMMELGYNAEKLPLGKLSKSTILKGYDVLRRICENIGKSDTEKLEELSGEFYTIIPHDFGFNKMREFTI…
Potri.014G128200.1	MANKLKVDELRAELAKRGLDTTGTKPSLVRRLESALEQENKQSEVDSVDGGGSSNNKRERESEDGGGDSNNGTEKIKAIEKFRDMNVKQLREQASLLGVSTAGTKRQLIDRLCNAEPDNHHSLQPKEEEQEQGEKEKDKIVTATKKGAAVLDQFLSDQIKSEYHVLQIGDDVYDAMLNQTNVGDNNNKFYVIQLLESDGGGRYMVYNRWGRVGVNGQVKLFGPYTSRDPAVSEFERKFYAKTKNDWSKRKEFICYPKCYALLEMDYSEQEKEPVVKEKLDSAIAIQPRETQLESRIAKFISLICNVSMMKQQMMEIGYNANKLPLGKLSKSTILKGYDVLKRISDVIGTADMLKLEQLSGEFYTVIPHDFGFKKMREFVIDTPQKLKCKLEMVEALGEI…
Potri.009G143900.2	MLKKLNWTSVKFLHPLDPHVVFRGRQSMKSYEVHETRSQAHAPSDESRIMTRKQKVGQSKAHEGEQSPKKKAKNGKDQNDSTNGKSEDNIAKEYEEFCKAIEEHLSVEQMREILDMNDKYSSSGSDGVVATKCQDLLFFGPLDKCPLCSSNLEFDGKRCSCKGFYSEWSSCTFKTRTPPRKEEPLKLPDSVLSSSAAELLKKHQDPSRRPCQGAPIKPLAGIVVSLSGRLSRTHQYWKREIEKHGGKVSSSFKGITCLVVSPAERERGGSTKLADALEAGIPVVREDWLLDSIEKQEPQPMEAYDVVSDLSVEGKGIPWDKQDPSEEALESISAELKLYGKRGVYKDTRMQERGGQIFEKDGILYNCAFSLCDLGRGLNEYCIMQLITVPDSNLHSYYK…
Potri.002G041300.8	MANPQKAWKAEYAKSARSSCKTCKSIIDKEILRLGKMVHAKQFDGFMPMWNHASCILKKANQIKFIDDVEGIESLRWEDQQRIRKYVEEGGGGGDDGASGSGPPSAKAAKAMEYGIELSQTSRATCKSCSEKIMKGEVRISSKPDGQGPRGLAWHHANCFMDLYPSVQVDKLSGWESLAAPDQAVVHSLVKKVPSTAKTGIKNEGKEDEELQQSSSKAGAKRRKDISGDQKSKVAKSEDVSTSRAASAKNDSELDSKLESQSKELWALKDDLKKHVTTVELRALLEANSQISNGSELDLRDRCADGMVFGALGGCPMCSGSLHYSGGMYRCGGYLSEWSKCSHSTREPARLKGKWKIPDETDNQYLIKWFKSQKRNKPVRILPPPSSNNLSGSQATSSQ…
Vigun11g127600.2	MKVQETRPHVHAPGEEEKVMTRKQKAESKAHEVEHSPKKAKVENEDGHVNGKTVADVAEEYDEFCKATKEHLPLEQMKEILEANGLDSSGPDLEITRRCQDLLFYGPLDKCSVCNGSLEFDGRRYVCRGFYSEWASCIFSTRNPPRKQEPVKLPDSVQNSVPSDLLKKYQDPSQRPHRDLGLAEKPFTGMMISLMGRLTRTHHHWKTAIEKHGGKVANSILGATCLVASPAERERGGTSKLAEAMERGIPVVREAWLLDSIEKQEPQPLEAYDLVSDLSVDGKGIPWDKQDPGEEAIESLSAELKLYGKRGVYKDTKLQEQGGKIFEKDGILYNCAFSLCDQGRGLNDYCIMQLIVVPENRLHLYFKKGRVGDDPNAEERLEEWDNEGSCLKEFARLFE…
Vigun01g141200.1	MSNPQNQKPWKAEYAKSGRSSCRTCKSPIASETLRLGKMVQSTKFDGLMPMWNHAACILKKANQIKLVEDVENLESLRWEDQQKIRKYIESGSGSGDNSSSAATKTGSKAVKDTECGIEVSQTSRATCRDCSQKIIKGEVRISTKPDGPGAKGLAWHHAKCLVELSPSIQVDKLSGWNSLSSSDQSAVSDFAKKCHPMNKGGVSSTNIETEKGKESTQPHTSKGGIKRGKDADSERKSKVAKAKEDVSASSEASVKNYNETGEACDLEKKMEIQSKEIWALKDDLKKKVTTTELREMLEANGQDSTGSELDLRDRCADGMMFGALGLCPICSGFLRYSGGMYRCTGYISEWSKCSYSTCEPIRVEGKWKIPEETHNQYLKKWFKSQKGKKPVRILPLPS…
Vigun07g120800.1	MASSKMRVEELRTELHKRGLSITGTKPTLLRRLEAALRKETQNATSEADVSSPRRTRKRARDSQNQDSNHSQQIEVAEEAKEEEVKIVTATKKGVAVLDQYLPDSVKTRYHVLRLGGDVYDAMLNQTNVSDNNNKFYVIQVLESDSGGEFLVYNRWGRVGVKGQDKIHGPYKSCERAIQEFEQKFLAKTNNAWSDRDSFVSYPKSYAWLEMDYSGKENESTVTENPDRALGKQPQESKLEPRVAKFISLICNVSMMNQQMMEIGYNANKLPLGKLSKSTILKGYEVLKRLANVIDKGDRKVMEQLSGEFYTVIPHDFGFKKMSVFVIDTPQKLKRKLEMVEALSEIEVATKLLKDDAEVQGDPLYAHYQRLHCELVPVEFGCAEFSMIEEYMKNTHAET…
EL10Ac7g17524.1	MASNMKVDELRAELSKRGLNTSGIKPTLVRRLDAAVLKENDQSTVKDESNNNSTVGKKRDREDEDENNEDSKEISAIDKFQGMSIQMLRKKASLRGISTIGTKKELVQRLSNAAAVDDGNAKGGELVEGKEEKQDKKVVEEVKKEKLVIATKKGSAVLDQWLPDHIKTHYHVLKMGDAIYDAMLNQTNVGDNNNKFYVLQVLEADGGGTYMVYNRWGRVGVKGQDKLFGAYSCRETAVQEFEQKFLAKTRNHWSNRKDFVSYPKYYTWLEMDYSEKDQDQEKFSASCTNIQPQESKLEQRVAKFISLICNIGMMRQQMMEIGYNAEKLPLGKLSKSTIFKGYDVLKRIADVIGQSNRKLLEQLSGEFYTVIPHDFGFKKMYEFVIDTPQKLKSKLEMVE…
EL10Ac7g15809.1	MKVETRAQAHDHHAEEKMKTRKQKTNEQTEHQSPTKKAKQEKENDNGTQTNGTTTASSKEYQEFCKVIRENLSPDQIKEILQFNGQDPSGPDDSVISRCQDLLYYGALLECKVCGGNLQFVGNSYSCTGALSEWSTCTYKTRNPPRKQDPIKLPDSVSKSSVADFLKKYQDPSQRHQKEIPPADKPFTGMVICLSGRLSRTHQYWKKEIEKHGGKVSNTAIGVTCLVVSPMERERGGSSKVSEAVERGIPVVREAWLIDSIEKQELQPLEAYDCVSDRSSYGKGIPWDKQDPSEEALESLTAELKMYGKRGVYKDTMLQQQGGKILEKDGLLYNCAFSLCDLGRNINEIVITQLITVPEKKLHLYYKRGRVGDDTKADERLEEWDNVEDAIKEFARLFE…
EL10Ac5g10426.1	MAAPEKPWKAEYAKSARAACRTCKDNIGKEILRFGKMVQSSHFDGFMPMWHHATCIMKKANQIKSIDEIEGVESLRWEDQQKIRKYIDGNGVVSDAGAATRAPAAYGIEVSQTSRAACKRCSQKIIKGEVRISAKIDGKATKGLSWYHAACYLESFPSTLLDSLSGWQSLSSDDQASLQATTKGKAPSAETGQTGAGKSSKEPKARDGVKRKSAGESDQHAKIVKTESDMIMRKCDSGEAALETKLEAQARALWDLKDNLKKHVSNVELRQMLEANDQSTSGSELVLRDRCADGMMFGALKSCPMCSGHLSYSGSTYKCHGFISEWSKCSYSTTQPERIKGKWKIPEESDNQYLVKWFKSQKAAKPVRILPPSTPNTSAGNQTAKEQLKSSKDEKLGDL…
Dioal.06G013900.1	MAAAKLRVEELRAQLAHRGLDSAGTKPVLVKRLEEAIRKEEEEKESLKDDNTSNATSGGRKRQRDSSKDDPEPGEAIERLQEMGVRELRELAASRGLQTNGLKRELIQRLSTDMLKDSGDAVEAKEVEESKEKMVTATKKGGAVLDQWLPDNIKSSFHVLQQGEEIYDAILNQTNVGDNNNKFYVIQVLESDDGGKFMVYNRWGRVGIKGQDKLLGPYTSVKAAINEFKTKFFDKTKNHWSGRKAFICKPKCYTWLEMDYSETDKATVSECADSSVGSQLRETKLDQCIAKFISLICNISMMKQQMLEIGYNAEKLPLGKLSKSTILKGYDVLRRISEVMGQSNQKELEELSGEFYTVIPHDFGFKKMREFVIDTPSKLKGKLEMVAALGEIEVATKLL…
Dioal.05G005900.1	MKVHETRSQTHSSAEEEGKTGTRRQKTESRGHEGDHPSSKTKKAKVANNENGKDSGKSIVEVGEEFDEFCKTMKEHLSVEEMRRILEVNGQDASGSDDAVVTRCQDLMFYGPLERCPVCNGQLECTGRNYECRGTYSEWSACVYHTRDNPRKDKSLKLPEGIENSKVNIDWVKSQQSKSYPKRSLFPEDKPFAGMTISLSGRLARRHEDWKEEIEKYGGVCSKSIIGVTCLVVSPAERERGGSSKLVEAMESGIPVVSEKWLVDSIENERALPLDAYDVVSDLAPEGKGIPWDKQDPSEEALESLTAELKLYGKKSVYKDSKLEQQGGKIFERDGIIYNCAFSNCDLGRRLNEYCIMQLIVVPEANVHLYYKKGRVGDDPRAEERVEEMLNDNDAVKEF…
Dioal.02G048500.1	MAANPPKPWKAEYAKSGRSSCKSCKSPIDKEQLRLGKMVAATQFDGFMPMWNHAGCILKKKNQIKSLDDVEGLDLLRWEDQQKLRKYVEGTASDTSSTSKSSTAANNECAIEVSQTSRASCKHCNEKITKGTVRVSTKPEGQGARALGWHHVKCFQEMSPSTIIEKISGWDKLTPEEKQTVSSLVKDKSPQKGAGVAEGKPLQGATSKGIKRKNTENIELKSKVPKHDVEQPNIGTSSKTHDSNVSDLDTKLEEQTKALWNIKDELKKHVSASELREMLEENGQYSSGSEFDLRDRCADGMLFGPLGSCPICSGPLCYSSGQYRCNGHVSAWSKCLYSTTEPVRLKEKWKIPAESSSQYLKNWFKSQKVKKPVRVLPPLSDKSVRLKTSLMSLPSAGGK…
Bradi1g52530.2	MAATPKAWKVEYAKSGRSSCKSCKSPIGKDALRLGKMVQSTQFDGFMPLWNHASCIISKKNQIKSLNVPISVDDVEGIDALRWDDQEKIRNYVGNSSATASSKAAISDKCTIEVAQSARASCRHCSEKIAKGNVRVSAKVEGQGWYHVSCFLEMSPTATVEKIPGWEALSHEDKGAIHDVVKKCTANKQQTTLKGSKRKNGDSDMQECKAPKLDGSISEGATRNRGKLNVPCYSNASSADLQQKLKEQSDTLWKLKDELKKHVTTAELRDMLEANGQDPCGAERHLLERCADGMLFGALGPCPVCTSCLYYYGGQYQCSGYVSEWSKCTYTTTEPARIKKKWKIPDKIKNDYLTKWFKSQKLKKPERALPPMSPQKYVGQSTQQSLIGEALDKLRVSVV…
Bradi2g12700.1	MSGKLRVDELRAELQRRGLDDSGTKPALVRRLDAAICKEEKETACAAAATNASNVDGVDGVVLDGKGGDRNERKRKRRGEEKNDTSWDVAKLEGMSYRELQALAKARKLNANGSKKDVIQRLLSTSVEAVDHDAQDKKELAEGVDGKVEKEMKKGKMAADVTLDAAQLAGMGYRELQALTKARGLAANGVKKDVIERLLSTPTDSAAVADGGVQDIKKVAQGVVRKVEEEVKKEKMVIATKKGAAVLDEYIPDHIKMTHHVLQVGDEIYDATMNQTNVGNNNNKFYIIQALESDAGGSFMVYNRWGRVGVRGQQKLHGPFSTQDQAIYEFEGKFEDKTSNAWSNRKNFKCYAKKYTWLEMDYGKVDKEMTQIQKKGSVSDQIKETKLETRTAQFISLIC…
Bradi3g44840.2	MVHETRSRTHAAEEGKAAPKRQKAENKEQEGGQQAPAKNKKSVEPEASTKTKKLKADQSELNGKDSATKEFMGFCKAIREHLSIDDMRKILEANEQDASGSEDAVVPSCEDMLFYGPLEKCPICGGQLECMGWKYKCTGKYSEWASCVFRTNNPPRKGGPIKVPDDVSNDFVNKWLKQQEGKGYPKRDMDEEAHIFSGMMIALSGRMSRSHAYFREQIMKHGGKVSNSVLGVTCVVASPAERDRGGSGGFAEALERGTPIVSENWIVDSIQKKEAQPLAAYDIVSDVVPEGKGLPLDKLDPSEEAIETLAAELKLAGKRSVHKDSKLDKDGGRIFEDDGVIYNCAFSVCDLGSEMNQFCIMQLIMVPDNRLHLYYKKGPIGHDQMAEERVEDFGSRVND…
ELECO.r07.2AG0132760.1	MVSKKPKTESKDQEKGQHVPSKNKKSAEEESPTKSKKLKAEESEPNGKSAVVKEFTEFCKALGEHLSVEEMRKILQANEQDASGPEDAVVSRCEDMMFYGPLEECPVCGSQVEFKGWKYKCTGIYTEWAQCTFSTNNPSRKSGPIEIPDDIKDDYVRKWVKQHEGKKFPKREIDEEGHIFSGMMIALSGRMSRTHGYFKEQIMKHGGKVNNSVLGVTCVVASPGERSQGGSGGFAEALERGTPVVSEDWILDSIEKKKAQPLAAYDIASDVVPEGRGLPLGKLDPSEEAIETIAAEVKLAGKRSVHKDSKLDKDGGSIFEKDGIIYNCAFAVCDIGCEMNQYCIMQLIMVPENRLHLYYKKGPIGHDQMAEERVEDFGSRVNDAIEEFVRLFEVVTGNE…
ELECO.r07.2BG0188150.1	MVHETRSRTHAAAHEEGKVVSKKPKTESKDQEKGQHVTSKNKKSAEEESPTKSKKLKAEESEPNGKSAVVKEFTEFCKALGEHLSVEEMRKFLQANEQDASGPEDAVVSRCEDMMFYGPLEECPVCGSQVDFKGWKYKCTGIYTEWAQCTFSTNNPSRKSGPIEIPDDIKDDYVRKWVKQHEGKKFPKREIDEEGHIFSGMMIALSGRMSRTHGYFKEQIMKHGGKVNNSVLGVTCVVASPGERNQGGSGGFAEALERGTPVVSEYWILDSIEKKKAQPLAAYDIASDVVPEGRGLPLGKLDPSEEAIETIAAEVKLAGKRSVHKDSKLDKDGGSIFEKGGIIYNCAFAVCDIGCEMNQYCIMQLIMVPENRLHLYYKKGPIGHDQMAEERVEDFGSRV…
ELECO.r07.1AG0016250.1	MSAKLRVEELRAELQRRGLDASGNKPALVRRLDAAISEEKVAATAAATAEVDGDGAVMDGKGNGGNERKRRRTGDGEEEGKGDASSEATKLEGMGYRELQGLAKARGLAANGGKKELLKRLLLAPVNAVAVVDGGVQDKKEASTDVDERVEEEVKKEKMVTATKKGAAVLDQHIPDHIKMIYHVLQVGDDIYDATLNQTNIGNNNNKFYIIQVLESDSGGSFMVYNRWGRVGARGQDKLHGPFTIRDQAIYEFEGKFQDKTNNLWSDRKKFECYAKKYTWLEMDYGETEDNETNKAKNKGSITDQIKETKLETRIAQFVSLICNISMMKQQMVEIGYNADKLPLGKLSKSTILKGYDVLKRISNVISRADRRQLEQLTGEFYTVIPHDFGFRKMREFII…
ELECO.r07.4BG0358840.1	MAAPPRAWKAEYAKSGRASCKSCRSPIAKDQLRLGKMVQATQFDGFMPMWNHASCIFSKKNQIKSVDDVEGIDALRWDDQERIRNYVGSASAATSSTSAVPDKCTIELAPSARSSCRQCSEKITKGAVRVSAKLEGQGSKGLPWYHVNCFHDLIPSATVEKFSGWETLSNEDKGTVLSLFNKDVGKKEQTKGSKRKNGEDDMYGYKAPKIDRSMSEGTARNKGKIVEPDSNASSADLQQKLREQSDTLWKLKDELKKHVSTAELRNILEANEQDSSGPERHLLDRCADGMLFGALAPCPVCSGSLYYYNGQYQCSGNVSEWSKCSYSTMEPVRMKKKWQIPDETQNDFLTKWFKLQKVKKPVRVLPPMSPEKSGNKATQRARLLSSDGLDKLRFSIVGQ…
ELECO.r07.4AG0326840.1	MVQATQFDGFMPMWNHASCIFSKKNQIKSVDDVEGIDALRWDDQERIRNYVGSASAATSSTDAVPDKCTIELAPSARSSCRQCSEKITKGAVRVSAKLEGQGSKGLPWYHVKCFHDLVPSATVEKFSGWETLSNEDKGTVLSLFNKDVGKKEQTKGSKRKNDEDDMYGYKAPKIDRSMSEGTARNKGKIVEPDSNASSADLQQKLKEQSDTLWKLKDELKKHVSTAELRNILEANEQDSSGPERHLLDRCADGMLFGALAPCPVCSGSLYYYNGQYQCSGNVSEWSKCSCSTMEPVRMKKKWQIPDGTENDFLTKWFKLQKVKKPVRVLPPMSPEKSGSKATQRAQLLSSDGLDKLRFSIVGQSEKNIDECIQKLKLSGADFHARVTKDINCLVSCGEL…
Pl07G0000249500.1.v1	MASSKMKVEELRTELHNRGLSITGLKPTLLRRLEAALRKETRNATSEAEASSTRRTRKRTRDSHNQDSNHSQEIEVAEETKEEEAKIVTATKKGVAVLDQYLPDSVKTHYHVLRLGGDVYDAMLNQTNVRDNNNKFYLIQVLESDSGGEFLVYNRWGRVGVKGQDKIHGPYKSCESAIQEFEQKFLAKTNNAWSNRDSFVSYPKSYAWLEMDYSGKENESTVTENHGRALGKQPQESKLEPRVAKFISLICNVSMMNHQMMEIGYNANKLPLGKLSKSTILKGYEVLKRLANVIDKGDKKVMEQLSGEFYTVIPHDFGFKKMSVFVIDTPQKLKRKLEMVEALSEIEVATKLLKDDAETQGDPLYTRYQRLHCELVPVEFGCGEFSMIEEYMKNTHAET…
Pl01G0000304300.1.v1	MSNPQNQKPWKAEYAKSGRSSCRTCKSPIATEALRLGKMVQSTKFDGLMPMWNHAACILKKANQIKLVDDVENLESLRWEDQQNIRKYIESGGSSSTATKSGSKAVKDTECGIEVSQTSRATCRDCSQKIIKGEVRISTKPDGPGAKGLAWHHAKCLMELSPSIQVDKLSGWNSLSSSDQSAVSDFAKCHPMNKGGVSGTNIETEKGKESTQLHTSKGGIKRGKDADSVRKSKVAKAKGDVSASSAVSVKNYNETGEACDLEKKMEIQSKEIWALKDDLKKNVTTTELREMLEANDQDSTGSELDLRDRCADGMMFGALGLCPICSGFLRHSGGLYRCNGYISEWSKCSYSTCEPKRVEGKWKIPEETNNQYLKKWFKSQKGKKPVRILPLPSPRKSAE…
Pl11G0000104000.1.v1	MLIFFLEYTAPFSDANTTEWGCCCLSSNISFQVQETRSHVHAPGEEEKVMTRKQKAESKAHEVEHSPKKAKVENEDGHVNGKTVADVADEYDEFCKATNEHLPLEQMKEILEANGLDSSGSDLEITRRCQDLLFYGALDKCSVCNGSLEFDGRRYVCRGFYSEWASCIFSTRNPPRKQEPIKLPDSVQNSLPSDLLKKYQDPSHRPHRDLGLAEKPFTGMMISLMGRLTRTHHYWKTAIEKHGGKVANSILGATCLVASPAERERGGTSKLAEAMERGIPVVREAWLVDSIEKQEPQPLEAYDLASDLSVDGKGIPQDKQDPGEEAIESLSAELKLYGKRGVYKDTKLQEQGGKIFERDGILYNCAFSLCDQGRGLNDYCIMQLIVVPENRLHMYFKKG…
Ptrif.0008s1739.2	MKVHETRSHALVSSDEEKVMTRKQKAENKTQEATETPPKKTKQENNDNGGRANGKRSGDVTAEFEEFCKSIEGQLSVEQMREILELNGQDSSGSDVAVVTKCLDMLFYGPLDKCPVCNGNLEFDGKRYSCKGMYSEWSTCTFRTKDPPRKQETTKLPDSVLNSSISDLAKRYQDPSHRPRRDVGAAVKPFTGMTISLMGRLSRTHQYWRTTIERHGGKVAASPIGSTCLVASPAERERGGSSKLVEAMERGTRVVSEAWLIDSIEKQEAQPLEAYDLVTDLAPDSKGIPWDKMDPSEEAIESIAAELKLYGKRGVYKDTKLQEQGGKILEKDGILYNCAFSLCDQGRGMNHYCIMQLITLPDSNLHLYYKKGKVGDDPNAEERLEEWTGVDNAIKEFVR…
Ptrif.0003s3365.1	MANPPKPWKVEYAKSGRSSCRSCKSNIEKEALRLGKMVQSSQFDGFMPMWNHASCVLRKANQIKSLDDVEGIESLRWEDQQKIRKYVEEGVGSGSSSKSNVTAAEYGIEVSQTSRATCRHCSKKIMKGEVRISAKPDGQGTKGLSWHHANCFLDLSPSTQVEKLSGWGNLTVSDQGAVKALVNVPSTTKNGTKAAVHENKEMPAQQSTSKAGTKRKKVGGVESSKVGKFEGDVSTNRAASVVSSNNLPDEHASDLESKLEAQTKELWALKDDLKKHVTTAELREMLEANDQDSTGSELDLRDHCADGMMFGALGKCPICSGPLRYSGGIYRCRGYQSAWSKCSYSTHEPERLKGKWKIPEETNNQYLVKWFKSQRTKKPIRVLPPRTSNSPASSQASKS…
Ptrif.0003s3685.3	MASNLKVDQLRAKLAQRGLSTAGTKAILVQRLEEAVEEENKKSVGSKKRGRECDETDSNGSHKVKSIESFGQMGVKQLREQADLRGLSKAGTKKELLERLCNHAEQSDSKDTLLQEEVNECKDEKIVEATKKGAAVLDPWLPEHIKISYHVFQKDNDIYDAMLNQTNVGDNNNKFYVIQLLESDGGGEYMVYNRWGRVGMKGQDKIFGPYNLQDTAINEFEQKFFAKTKNHWSNRQQFTSYPKCYTWLEMDYSANQKEESVVHEKPNSTINIQPRNTKLEPCVAKFISLICNISMMKQLMMEIGYNANKLPLGKLSKSTILKGYDVLKRIADVIHLPDRRKLEELSGEFYTVIPHDFGFKKMRDFVIDTPQKLKLKLEMVEALGEIEVATKLLEDDTEI…
Nycol.J01499.1	MSSKLKVAELRKELARRGLDTAGNKAALAKRLDAAILKEEKKAALSSKKAGSRKRKAGQDLDAAEQVATDGGNEVTSRKKFVTATKKCGAILDQWLPDDVKSRYHVLVLGNEAYDAMLNQTNMGKNNNKYYTIKVLESDDHRSYMVYLRWGRVGVKGQNKLIGPYSSRADAIKEFESKFYSKTKNCWSSRQQFVSFPNHYTWLEMDYGEGADGKDKRKFDLPNISGLLRETKLDPCIAQFISLICDISMMKQQMLEIGYNAEKLPLGKLSKSTIVKGYKVLRRISNAIGSSDKEKLEMLSGEFYTVIPHDFGFKKMSEFVIDTSQKLKQKLEMVEALGEIEVATKLLKDEDALQYDPLYAHYERLNCNLEPLEADCQQYSMIKEYMKKTHAKTHADYTV…
Nycol.J01500.1	MSSKLKVDELRKQLANRGLDTAGNKAALVKRLDAAILEEEKKAALNSKNTGSKKRKADLELDAAEEGAADVENEVASRKKFVTATKKCGAILDQWLPDDVKSHYHVLVLGNEAYDAMLNQTNMGQNNNKYYMIQVLESDDHRSYMVYLRWGRVGVKGQNKLIGPYSSRVDAIKEFESKFHSKTNNCWSSRQQFISFPKYYTWLEMDYSEDADGKDKRKLDMPNISGQLRETKLDPCIAQFISLICDISMMKQQMLEIGYNAEKLPLGKLSKSTIVKGYEVLRRISDVIGSLDKKKLEMLSGEFYTVIPHDFGFKKMSEFVIDTPQKLKQKLEMVEALGEIEVATKLLKDEDEMQDDPLYAHYQRLNCNLEPLEADCQEYSMIKEYMKNTHAKTHADYTV…
Nycol.K00188.1	MKGPETRSHSRAAAAEEDTKVGARKQKGHEPESGQQLKRTRGRSSAEIAAEFGEFCKAARQHLSVEQMKKILEASDQNPTGSDDAVVPRCEDVMFYGPLKRCPLCNGWMECTGKEYKCTGTYSEWGSCIFTTKEDQRKPEPLKLPEGLELDPTAKQWFDNQDPAQRPQRDLSADQGNLFSGMVIALSGRMTRKHETWRKEIERHGGKVANSVKGASCLVVAPSERERGGSSRIAEALEMGIPVVSEAWLIESLQKKEQQPLEAYDVVSDLAPEGRGIAWDKQEPSEEALESLATELKVYGKRGVHKDSRLQERGGYILEKDGLIYNCALTKCDIARDINEYCIMQLIMVPKDHLYMYYKRGRPGDDPKAEERLEERTTVYSRRRVKTNIVDDAIKEFAN…
Nycol.L00082.1	MANPPKPWKAEYAKSSRSSCKTCKLPIDKDRLRLGKMVAATQFDGYMPMWNHAACILKKANQIKSIDDVEGLDLLRWEDQQNIRKHVEVGTLGTKTHSASADECSIEVSQTSRATCKLCNQKIEKGKVRVSAKPNEQGSRGVSWYHANCYVDIHSSIRMEELRGWVDLPNEEKICLTRISKKEALDNEVSQQSRGTKRKKAVTTENQKKVPKAEENASARINSTKNKATELGKVGSDAAILERKLEEQTKALWAVKDDLRKHVKTVELREMLEANNQDSAGSEYDLRERCADGMLFGALSSCPVCSGSLHYSGGNYRCHGYVSAWSKCSYSCNTPDRIQGKWKIPEGTASDYLCKWFKSQKVKKPARVLPPESLNQPSASVGARSSAFSDSGRLADLKV…
Lalb_Chr01g0019731	MANLENQKPWKAEYAKSGRSSCRTCKSPIASENLRLGKMVQSTKFDGLMPMWHHATCILKKANQIKETDDVENLELLRWEDQQKIRKYIEDGGGSSAPSKSKATKDGGSAPPKSNATKDAECGIEVSQTSRATCRDCGQKIIKGEVRISIKPDGQGARGLAWHHAKCLMELSPSIQVDKLSGWDSLSPSDQSSVSDLAKKGPAMKKGGSSATNVEAEEVKESTSKGGMKRGKDADGGQKSKVAKAKGDVAASRTASVKNANDSEEAHDLENRLETQSIELWALKDELKKHVTNAEMREMLEANDQDSSGSELDLRDRCADGMMFGGLGHCPICASFLRYSGGMYRCTGFSSEWSKCSYSTTEPKRLEGKWKIPVETTNQFLKKWFKSQKGKKPVRILPL…
Lalb_Chr06g0166511	MANKMKVEELRTQLQQRGLSTTGIKPTLIRRLEAAIREENKQLTTDDGVAARRSGRKRTRDSDNVDSDQPDETSDQLVQNVKDEEAVSCKEEPEKKIVTTTKKGAAVLDPWLPDDIKRQYHVLQLGDEIYEAMLNQTNVGDNNNKFFVIQVLEFDGGGKFLVYNRWGRVGIKGQDNINGPYASRERAIREFEQKFLAKTKNAWSHRNNFVCYPKCYAWLEMDYSGKEEESTVVTENPGNALRKQPLESKLEPRVAKFVSLVCNVSMMIQQMMEIGYNANKLPLGKLSKSTILKGYQVLKRIADVIDKSDRKALEQLSGEFYTVIPHDFGFKNMRDFVIDTPQKLKHKLEMVEALGEIEVASKLLKDDGEMQEDPLYAQYQRLHCELVPVEFGCDEFYMI…
Lalb_Chr19g0136561	MKKKERGIPVVREAWLIDSIEKQEPQPLEAYDLVSDLSEAGKGIPWDKQDPREEAIESLSAELKLYGKRGVYKDTKLQEQGGKIFEKDGILYNCAFSLCDQGRGLNDYCVMQLIVVPENRLHLYFKKGRVGDDPNAEERLEELDNEDNAVKEFVRLFEEVTGNEFEPWEREKKFQKRPLKFYPIDMDDGFEVRHGALGLRQLGIAATHCKLEPQVANFMKVMCSQEIYKYALMEMGYDCPDLPIGMVTNLHLKRCEEVLLEFIEKVKSLKETGPKAEAVWTDFSQRWFTLMHSTRPFIFRDYQEIAEHAAAALEGVRDITVASHLIGDMSGSTIDDPLSESYNKLGCSISPLDKDSDDYDMIVKYLEKTYDPVKVGDLEYGVSVQNIFVVESSAFPPYE…
Lj1g0021166.1	MSSNPQNQKPWKAEYAKSGRSSCRTCKSPIDKEVFRLGKMVQSTQFDGLMPMWHHADCILKKSNQIKLVDDVENLESLRWEDQQKIRKYIESGGGGSGGTPTPKKANKNTECGIEVSQTSRATCKDCGQKIIKGEVRISTKPEGQGARGLAWHHAKCLMELSPSIQVDKLSGWNSLSSSDQSAVSDLAKGHPMNKGDGSDTKIEAEEFNESAHQSTSKGGTKRGKNADSERKSKVTKAKEDVSAGRAASMKNADGLGEACDLETKLEAQSKELWALKDDLKKNVTTAELREILEVNGQDSTGSELDLRDRCADGMMFGALGHCPICSGYLRYSGGMFRCNGYISEWSKCSYSTSEPKRTEGKWKIPEETNNQYLKKWFKSQKGKKPVRILPLPSSMNSV…
Lj3g0013381.1	MKVETRSHVHETRKQKAESKSHDAEHSPKKAKLETEDGQTNGKSATDVLEEYDEFCKATKEHLTSEQMKEILEANGLDSSGSNIEITRRCQDLMFFGALEKCSVCNGNLEFDGRRYACKGFYSEWCSCTFSTRDPPRKEEPIKLPDSVQNSLVSDLLKKYQDPSQRPQRDLSSVLDKPFTGMMISLMGRLSRTHHYWKATIEKHGGKVANSIIGATCLVASPAERDRGGTSKLAEAMERGIPVVREGWLTDSMEKQEPQPLEAYDLVSDLSVAGKGIPWDKQDPGEEAIESLSAELKLSGKRGVYKDSKLQDQGGKIFERDGILYNCAFSVCDQGRELNDYCVMQLIMVPENRLHLYFKKGRVGDDPKAEERVEEHENVDNAVKEFVRLFEEITGNEFE…
Lj5g0009959.1	MAAKTRVEELRTELNHRGLSTAGTKPTLVRRLEAALRNETPNSTADAGARRSGRKRPRESNNEDALINVDDTKNEEAREEKEKVVTATKKGAAVLDQWLPEHLKAQYHVLQLGGDIYDAMLNQTNVGDNNNKFYVIQALEADNGGNFLVYNRWGRVGVKGQDKLHGPYTSRESAIQEFEQKFLAKTNNAWSDRKNFVCHPKSYAWLEMDYSGKEPESTVTETPSHSLQKQPLESKLEPRVAKFISLICNVSMMNQQMMEIGYNANKLPLGKLSKSTILKGYGVLKRLADVIDKSDRKVLEQLSGEFYTVIPHDFGFKKMREFVIDTPLKLKRKLEMVEALAEIEVATKLLKDDAEMQGDPLYAHYQRLHCELVPVEFGCEEFSTIEKYMKNTHAETHSN…
Lj2g0018286.1	MSTPQNRKSWKAEYAKSGRSRCRTCNTAIDSEKLRFGKMIQSSKYDGFITIWSHADCILKKSNQIKSIDDVEAIESLRWEDQQKIRQYIESSDSPPKSTVIKDTECCIEVSHTSRAACKHCGKKIIKGEVRISTKPEDEGAKGLAWFHVKCLMELSPSIEVDKLYGWNSLSSSVQSAVSDLAKKGHPMNMGDGSTSRVGSKRRKNANNEQESRKVVKANGDAHVPARRSTPMKNVDEVLGEACDLETKLEAQSKELWALKDDFKNHVTKTELREMLEANGQDSTGSELDLRDSCADGMMFGALGHCPLCSGSLRYSGGTYQCIGFISDWSKCPYSTSEPKRAEEKWKIPVKTNSQYLKKWFKSQKRKKPIRVLHLPSSSCESLKDLKVAIAGLSKESIE…
Thupl.29377528s0001.1	MDLTMTQKLKVQDLRHELAKRSLDTSGCKPDLVIRLNEAIRDDLKDGNISSSNINIARVAKANDTDPYKQYGDRDNKDGTRARMKRDSSICSPDRDNKDGAVSKKHKLEDVGGKTNPGADNKRSPGISRKKPTSTSTDEDELDSSKHKKCRDMNEMTVDELRRELSMRGLSTSGTKKVLVGRLGKAIDKMPFTTTTDVSGTSQDVKGGGVQESLEENLVVATKKGRAVLDRWLPEDIKSHYHVLQIGDNIYDAMLNQTNVTENNNKFYVIQVLEDDNGGKYMVYNRWGRVGVRGQDKLFGPFGSRDDAISEFELKFLDKTKNSWSDRHNFVSYPRKYTWLEMDYEEDDNKKQVEKNATDSLCKYEPRQSKLDYRVAQFISLICNVDMMKQQMMEIGYNA…
Thupl.29380114s0010.1	MASPPKPWKTEYAKSARSSCKVCKNTIEKDAFRIAKMVQSQQFDGYMPLWNHAGCILKKRGQIRTLDDVEGVDLLRWEDQQKLRKYVENCLEGASPSTGVSAAEDDNNEYVIENAKSSRATCKKCNEKITKGEVRIAIMSESDNPRFRGKVPGWHHTKCFLEMCIWTDVIDKMPGWDSLTAEDKEAVQNIAKPYIQDSKKKAEDSVEKVGESSKNSKDGEKKSVPVVGKSKKRKPDESEILPRKKQSKGSSNNNSKEVGGKLEESSSGNRELERSLEEQSKALWKIKDELQKNVKSAELKEMLIANDQEPSSSEYDLRERCVDGMLFGALKECPLCGGGLEYSGGRYRCRGFLSAWSKCTYSTTNPERQKGKWKIPKETNNEYLLQWFKLQSRKKLVRI…
Caril.04G183100.1	MANPPKPWKAEYAKSSRSSCKTCKSAIDKEVFRLGKMVQATQFDGFMPMWNHATCILKKAKQIKSIDDVEGIELLRWEDQQKIRKYVEGSGSPASTAVTTTECGIEVAQFSRATCKQCSQKIMKGEVRISIKPDGQGARGLVWNHANCFLESSPSTEVEKLSGWKSLSASDQAAVSTVANKVPSNAKGGTEIKIEETKELLQQSTSKAGIKRKKDVQGDQNPKVAKAAGDTSASRAAYKEYAANSIDERPKGTDLDSKLETQSKELWALKDDLKKHVTTAELRQMLEANDQDSTGSELDLRERCVDAMMFGALSSCPICAGSLRYSGGLYRCHGFLSAWSKCSYSTREPERLKGKWKVPEEINNQYLSKWFKSQKKTKPVRILPPPAYDNSSGSQAINR…
Caril.13G136000.1	MVSCGDDKGAYGVCSKSMYVSLRGACLCRKIGLVHETRSHARAAEEEKVLTRKQKAAESNELEAVQSPKKPKPENDNTQINGRSADEIAAEFEEFSKAIREHLSIEQMREILKANGQDSSGPDFDIIYRCQDLLFYGPLERCPVCNGNLEYARTRYKCTGFYSEWSSCTFSTKDPPRKQEPTKLPDSVLKSPVAELITKYQDPSRRPRRSLVTINKPFPGMVISLTGRLSRTHDYWRKEIEKHGGKVSNSVIGVTCLVSSPAERERGGSYKLAEAMLAERGIPVVSEAWLIDSIQKKDTQPLEAYDIVSDLLVEGEGIPWDKQDPREEAFESPATELKVFGMRGVHKDTKLQEKGGKIFERDGILYNCAFNLCDLGRGLNDYFVMQLISVPGSGLHLFY…
Caril.07G108300.1	MANQLKVEELRTQLAQRCLSTTGTKPTLVRRLEAALRKEKKQQATGTDGDVSANKKRQRDSENGDSSVPRKIKAIEKLRGMGIRQLRELAALRGVSETGSKKEILERLCDDSDDQDLLEIPQAKSSQEENESKNEKIVTVTKKGAAVLDQWLPDHIKAHYHVLQLGDEIYDAMLNQTNVGDNNNKFYVIQVLESDSGGAFMVYYRWGRVGVKGQDKLQGPYTSRDLAIREFGQKFFAKTKNQWSDRKDFIFHPKCYTWLEMEYTKDKESDVKENLDSSIGTQPRETQLEPRIARFISLVCNVSMMKQQMMEIGYNADKLPLGKLSKSTILKGYDVLKRIADVIGKSNRKKLEELSGEFYTVIPHDFGFRKMREFVIDSPQKLKHKLEMVEALAEIEVAT…
Sp6g22780.1	MKVHETRSHAHMSGDEQKKGNLRKHKAEGKLPDAEQSQKKAKSETRNGHPVDGAGDAASEYNEFCKAVEENLSADQIKEVLEINGQDCSAPEETLVAQCQDLMFYGALAKCPLCGGSLICDNEKRFICGGEISEWCSCVFSTKNPPRKEEPIKLPDSVMNSAISDLIKKHQDPKTRPKRELSSDKPFTGMMISLMGRLTRTHQYWKKKIERHGGKVSNSVQGVTCLVVSPAERERGGSSKMVDAMEQGLPVVSEAWLIDSVEKQEAQPLSAYDVVSDLSVEGKGIPWDKQDPIEEAIESLSAELKMYGKRGVYKDTQLQERGGKIFEKDGLLYNCAFSICDLGKGRNEYCIMQLVTVPESNLNMYFKRGKVGDDPNAEERLEEWEDEEAAIKEFARLFE…
Sp4g13800.1	MASPQKAWRAEYAKSSRSSCKSCKSAINKEIFRLGKLVQATQFDGVMPMWHHASCILKKTKQIKSVDDVEGLESLRWEDQQKVRKYVESGAGNSTSTSTGSSGGNAKLEHGIEVSQTSRAACRKCSEKILKGEVRIFSKPEGPGNKGLMWYHARCFLEMSSSTEPESLSGWGSIPDSDQEALLPFVKKAPPAAKTAGTETAEARQRNTKAGTKRRKDSDDNEKSKLAKTMSTRGALQPCSKEREMEAQSKELWDLKDDLKKYVTTAELREMLEVNEQSTRGSELDLRDKCADGMMFGPLALCPICSGHLSFSGGIYRCHGYVSEWSKCSHSTSDPDRIKQKWKIPEETENQFLLKWDKSQKNVKPTRILNPISSGGTSQGRGSKDAADSSRSEKLDDLR…
Sp6g02270.1	MANKLKVDELRAKLAERGLSTTGLKAVLVERLEEAIAEDEKKEEAKSKRKRNRDSSDGTDDSNKLIATGEFREMNVKELREEASKRGLVTTGTKKELLERLCNSANNNSNAPVESGTDGAEDDNNGFEEEKKEEKIVTATKKGAAVLDQWIPDQIKRQYHVLQRGDDVYDAMLNQTNVRDNNNKFFVLQVLEADNQKTYMVYFRWGRVGVKGQSKLDGPFDSWDRAIEIFSDKFCDKTNNYWSNRKNFIPHPKSYTWLEMDYGKDENDSAVNDIPKSSSEVKPEESKLDPQVAKFISLICNVSMMAQHMMEIGYNANKLPLGKLSKSTISKGYEVLKRISEVMVRFDRARLEELSGEFYTVIPHDFGFKKMSQFVIDTPQKLKQKIEMVEALGEIELAT…
Gohir.A05G081400.1	MKLHEKRSHSHAHGTGDEEKIMTRKQKADQLKSNEGNESPKKPKVEADNDQHNGKTTTEVAKEFEEFCKSVREHLSVAQMREILEANGQDSSGSDASVVIKCLDMLFYGPLEKCQICNGDLEFDGNRYSCKGTYSEWSSCVYKTRSPARKQEPFKLPDSVLNSPVAELVKKYEDPKLRPHRYVGVTDKPFLGMMISLMGRLSRTHQYWKTKIEKHGGTVSNSVIGVTCLVASPAERERGGSSKLVEAMERGVRVVSEAWLLDSIEKQEAQPLEAYDIVTDLAVDGKGIPWDKQVPEEHAIESLSAELKLYGKRGVYKDTRLQEQGGQIFEEDGILYNCVFSLCDQGGAINEYCIMQLVKVPDSNLHLYYKKGRVGDDPNAQERLEEWKDVDGAVEEFVR…
Gohir.D05G084400.1	MKVHEKRSHSHAHGTVDEEKIMTRKQKADQLKSNEGKESPKKPKLEADNDQHNGKATTEVAKEFEEFCKSVREHLSVAQMREILEANGQDSSGSDASVVIKCLDMLFYGPLEKCQICNGDLEFDGNRYSCKGTYSEWSSCVYKTRSPARKQEPLKLPDSVLNSPVAELVKKYEDPKLRPHRYVGVTDKPFLGMMISLMGRLSRTHQYWKTKIEKHGGTVSNSVVGVTCLVASPAERERGGSSKLVEAMERGVRVVSEAWLLDSIEKQEAQPLEAYDIVTDLAVDGKGIPWDKQVPEEHAIESLSAELKLYGKRGVYKDTRLQEQGGQIFEEDGILYNCVFSLCDQGGAINEYCIMQLIKVPDSNLHLYYKKGRVGDDPNAEERLEEWKDVDGAVKEFVR…
Gohir.A11G129132.1	MPKSDAISEFKRLFLEKTGNSWEAWEKKQNFQKQPGRFFPLDIDYGVNKQVSEKKHTDADSQLPPPLLELVKMLFNVETYRAAMMEFEINMSEMPLGKLSKSNIQKGFEALTEIQNLLNSDASDSSLKESLIVDASNRFFTVIPFIHPHVIRDEDDFKAKVKMLEALQDIEIASRLVGFDVDNDDSLDEKYKKLHCDITPLPHDSEDFQLIEKYLLTTHAPTHTDWKLELEEVFSLEREGELDKFAPYREKLSNRMLLWHGSRLTNFVGILSQGLRIAPPEAPATGYMFGKGVYFADLVSKSAQYCFTDRKNPVGLMLLSEVALGEVYELTKAKYIEKLPKGKHSTKGLGKKVPKRSDFVKWKDHIIVPCGKPVPSSVKESELMYNEYIVYNTSQVKMQ…
Gohir.A11G114000.1	MYPSISFLHSQTISPTLCSSKNMASKLKAGQLRDELAQRGLDTIGTKPLLVLRLEDALLKERKKEEENGGKANNAIGNNKRKRGRESDVCSNEDSDKVNAVEEFRQMNVKQLREQATLRGLSTVGTKKELLERLCEDADKNPLPVKVEEEEEEEEEEEEEEEKESRKEEKIVTATKKGVAVLDQGIPDEIKAHYHVLQKGDHIYDAMLNQTNVGQNNNKFFVIQLLESDDSKTYMVHNRWGRVGVKGQIKLHGPFTSRQAAIDVFQTKFFNKTKNYWYNRKDFVCHPKCYTLLEMDYDEKEKDSDVKRKANSSIGAQLRETKLEQRVAKFISVICNISMMKQQMMEIGYNADKLPLGKLSKSTILKGYDILKKIADVIDQSNRSKLEQLSSEFYTVIPH…
Gohir.D11G134900.1	MANPPKPWKAEYAKSARSSCKTCKSVINKEVFRLGKMVPATQFDGFMPMWNHADCILRKANQIKSTDDVEGIESLRWEDQQKIRNYVESGEPSNAKTITPQAMEYAIEVSLASRATCKGCSQKIMKGEVRISSKPKGQGSKGLVWNHAKCFLDLSPTTEVEKLPGWEHIPSSDQASISALVKKVPAAKTGKGTDVPKEQQPQSTSTAGAKRKKDVGDDQKSKITKLEGEVSARGAGRTKNANDLTDKNPKDSDLETKLEAQAKELWALKDELKKHVTTAELREMLEANGQDATGSELDLRDRCADGMMFGALGKCPMCSGCLRFSGGKYRCHGYISAWSKCSYSTCEPERLKGKWKVPDETNNEFLSKWFKSQKIKKPARILPPPSASSSQAANGQSQT…
Gohir.D11G119100.1	MARKLKVGQLRDELAQRGLDTIGTKPLLVLRLEDALLKERKKEEENGGKANNAIGNNKRKRGRESDVCNNEDSDKVNAVEEFRQMNVKQLREQATLRRLSTVGTKKELLERLCEDADKNPLPVKEEEEEEEEEEEEEKESSKEEKIVTATKKGVAVLDQGIPDDIKAHYHVLQKGDDIYDAMLNQTNVGQNNNKFFVIQLLESDDSKTYMVHNRWGRVGVKGQIKLHGPFTSRQAAIDEFQTKFFNKTKNYWYNRKDFVCHPKCYTLLEMDYDEKEKESDVKRKANSSIGAQLRETKLEQRVAKFISIICNISMMKQQMMEIGYNADKLPLGKLSKSTILKGYDVLKKIADVIDQSNRSKLEQLSSEFYTVIPHDFGFRKMRDFVIDTPQKLKKKLEMV…
Gohir.A04G021901.2	MPKSDAISEFKRLFLEKTGNSWEAGEKKQNFQKQPGRFFPLDIDYGVNKQVLEKKHTDADSQLPPPLLELVKMLFNVETYRAAMMEFEINMSEIPLGKLSKSNIQKGFEALTEIQNLLNSDASDPSLKESFIVDASNRFFTVIPSIHPHVIRDEDDFKAKVKMLEALQGIEIASRLVGFDVDNDDSLDEKYKKLHCDITPLPHDSEDFQLIEKYLLTTHAPTHTDWKLELEEVFSLEREGELDKFAPFREKLSNRMLLWHGSRLTNFVGILSQGLRIAPPEAPATGYMFGKGVYFADLVSKSAQYCFTDRKNPVGLMLLSEVALGEVYELTKAKYIEKLPKGKHSTKGLGKKVPKRSDFVKWKDDIIVPCSKPVPSSVKESELMYNEYIVYNTSQVKIQ…
Phacu.CVR.007G258700.1	MASSKMRVEELRTELHNRGLSITGTKPTLLRRLGAALRKETRNATSEADASSTRRTRKRARDSHNQDCNHSQEIEVAEETKEEEVKIVTATKKGVAVLDQYLPDSVKTHYHVLRLGGDVYDAMLNQTNVTDNNNKFYVIQVLESDSGGEFLVYNRWGRVGVKGQDKILGPYKSCESAIQEFEQKFLAKTKNAWSDRDSFVSYPKSYAWLEMDYSGKENESTVTENHGRALGKQPQESKLEPRVAKFISLICNVSMMNQQMMEIGYNANKLPLGKLSKSTILKGYEVLKRLANVIDKGDRKVMEQLSGEFYTVIPHDFGFKKMSVFVIDTPQKLKRKLEMVEALSEIEVATKLLKDDAEMQGDPLYTRYQRLHCELVPVEFGCGEFSMIEEYMKNTHAET…
Phacu.CVR.001G194700.2	MSNPQNQKPWKAEYAKSGRSSCRTCKSPIATEALRLGKMVKSFKFDGLMPMWNHAACILEKANQIKLVDDVENLESLRWEDQQKIRKYIESGGSSSTATKSGSKAVNDTECGIEVSQTSRATCRDCSQKIIKGEVRISTKPDGPGARGLAWHHAKCLMELSPSIQVDKLSGWNSLSSSDQSAVSDLANKGHPMNKGGVSGTNIETEKGKESTQLHTSRGGIKRGKDADSERKSKVAKAKGDVSASSALSVKNYNETGEACDLEKKMEIQSKEIWALKDDLKKNVTTPELREMLEANDQDSTGSELDLRDRCADGMMFGALGLCPICSGFLRHSGGMYRCNGYISEWSKCSYSTCESKRVEGKWKIPEETNNQYLKKWFKSQKGKKPVRILPLPSPRKSA…
Phacu.CVR.011G105500.1	MKVQETRSHVHAPGEEEKVMTRKQKAESKAHEVEHSPKKAKVENEDGHVNGKTVADVADEYDEFCKATNEHLPLEQMKEILEANGLDSSGSDLEITRRCQDLLFYGALDKCSVCNGSLEFDGRRYVCKGFYSEWASCIFSTRNPPRKQEPIKLPDSVQKSLPSDLLKKYQDPSHRPHRDLGLADKPFTGMMISLMGRLTRTHHYWKTAIEKHGGKVANSILGATCLVASPAERERGGTSKLAEAMERGIPVVREAWLVDSIEKQEPQPLEAYDLASDLSVYGKGIPQDKQDPGEEAIESLSAELKLYGKRGVYKDTKLQEQGGKIFERDGILYNCAFSLCDQGRGLNDYCIMQLIVVPENRLHMYFKKGRVGDDPNAEERLEESDNVDSSLKEFARLFE…
Distr.0010s26300.1	MANKLKVDELRAKLAERGLSTTGLKSVLVERLEEAIIAESEKEEESKSKRKRNRDSSDVTTGADDDSNKMIAIGEFRAMNVKELREEANKRGLVTKGTKKELLERLCNDANNDSNAPIKSSNDDDNGFKEEEKEEKIVTATKKGAAVLDQWIPDHIKNQYHVLQRGDDVYDAMLNQTNVRDNNNKFFVLQVLESDNQKTYMVFFRWGRVGVKGQNKLDGPFHSCDRAIEIFANKFCDKTNNYWSERMDFVPYPKYYTWLEMDYGEEKNDSVVNDIPKSSSSSSEVKPEESKLDPRVAKFISLICNVSMMTQHMMEIGYNANKLPLGKLSKSTILKGYEVLKRLSEVIERYDKAKIDELSGEFYTVIPHDFVFKKMSQFVINTPQKLKQKIEMVEALGEI…
Distr.0010s41700.1	MATPTPQQPWRAEYAKSARSSCRTCKSTINKESFRLGKLVQSSQFDGVMPMWHHADCVLRKTKQIKSVDDVEGLESLRWEDQQKIRKYVESGAGNGTSTSTTSSGGNAKLEYAIEVSQTSRAGCRKCSEKILKGEVRISSKPEGPGNKGLMWHHAKCFLETSSSTELESLLGWKSIPDSDQEALLPLVKKALPVANSETAQARQTNSTAGTKRKKDSGDNEKSKLAKTSFDMSTGGVLQPCSKEKEMEAQSKELWDLKDDLKKHVTTAELREMLEANEQSTRGSELDLRDKCADGMMFGPLALCPICSGHLSFSGGTYRCHGYISEWSKCSHTTSDPERIKGKWKIPDETENQFLLKWNKSQKSVKPKRILNPISPGGMSQGQLSKNVADSSRSEKLED…
Distr.0004s85400.1	MKVTRSHAHMSGDEQKRGNLRKHKAEGKHPAEQSQKKAKPENENTGDAASEFNEFCKAVEENLSIDQIKEVLETNGQDCSAPEEILLAQCQDLLFYGTLAECPLCGGSLICDSDKRFVCGGEISEWCSCVFSTKNPPRKEEPIKLPDSVVNSDISDLIKRYQQSRPKRELSSDKPFTGMMISLMGRLTRTHQYWKNKIERHGGKVSNSVQGVTCLVVSPAERERGGSSKMVEAMEQGLPVVSEAWLFDSVEKQEAQPLETYDVVTDLSVEGKGIPWDKQDPSEEALESLSAELKMYGKRGVYKDTKLEETGGKIFEKDGLLYNCAFSICDLGKGRNEYCIMQLITVPESNLNMYFKRGKVGDDPNAEERMEEWEDEEEAIKEFARLFEEITGNEFLPWE…
Myper.0004s2220.1	MKVHETRSHAHMSGDEQKKGNLRKHKAEGKLPEAEQSQKKAKPEPVDGAGDVPSEYNEFCKAVEENLSVDQIKEVLETNGQDCSAPEETLLAQCQDLLFYGALANCPLCGGNLICDNEKRFICGGEISEWCSCVFSTKNPPRKDEAIKLPESVMKSAISDLIKKHQDPKTRPKRELSSDKPFAGMMISLMGRLTRTHQYWKKKIERHGGKVSNTVHGVTCLVVSPAERERGGSSKLVEAMEGGLPVVSEAWLIDSVEKQEAQPLEAYDVVSDLSVEGKGIPWDKQDPSEEAIESLSAELKMFGKRAVYKDTKLEDSGGKIFEKDGLLYNCAFSICDLGKGRNEYCIMQLVTVPESNLNMYFKRGKVGDDPNAEERLEEWEDEEDAIKEFARLFEEITGN…
Myper.0003s0577.1	MASPQKAWRAEYAKSSRSSCKSCKSTIDKEVFRLGKLVQATQFDGVMPMWHHASCILKKTKQIKAVDDVEGLESLRWEDQQKIRQYVESGAGNSTSMSASKSSSGGNAKLEYGIEVSQTSRAACRKCSEKILKGEVRIFSKSEGPGNKGLMWYHARCFLEMSSSTELESLSGWGSIPDSDQEALLPLVKKAPPAAKTAEAGQTNSKAGTKRRKDSDDNEKSKLAKTMSTSGALQPCSKDREMEAQSKELWDLKDELKKYVTTAELREMLEINEQSTRGSELDLRDKCADGMMFGPLALCPVCSGHVSFSGGIYRCNGYISEWSKCSHATSDPDRIKGKWRIPEETENQFLVKWNKSQKSVKAKRILNPISSGGTSQGQGSKAAADSSRSEKLDDLRVSI…
Myper.0011s0465.1	MANKLKVDELRAKLAERGLSTTGLKAVLVERLEEAIAEAEKKEESKSKRKRSRDSSDGNDDSNKLIAIGEFREMNVKELREEASKRGLLSTGTKKELLERLCNDVNNDSDATVKPGTDGAEDDKNGFEEEKEEEKIVTATKKGAAVLDQWIPDHIKSQYHVLQRGDDVYDAMLNQTNVRDNNNKFFVLQVLESDNQKTYMVYFRWGRVGVKGQSKLDGPYVSLDRAIEIFSNKFCEKTKNYWSDRKEFIPHPKSYTWLEMDYGKDENDLTANDIPKSSSEVKPEESKLDPKVAKFISLICNVSMMAQHMMEIGYNANKLPLGKLSKSTISKGYEVLKRISEVMARFDRARLEELSGEFYTVIPHDFGFKKMSQFVIDTPQKLKQKIEMVEALGEIELAT…
Sialb.0483s0059.1	MANKLKVDELRAKLAERGLSTTGLKSVLVERLEEAIAEDAKKDESKRKRKRTVDSSDGDDESNKLIAIGELRAMNVKELREEASKRGVAATGTKKELLERLCDEANNDSSAQVKSGTDGAEDDDDGFEEEKKEEKIVTATKKGAAVLDQWIPDNIKSQYHVLQRGDDVYDAMLNQTNVRDNNNKFFVMQVLESDNQKTYMVYFRWGRVGVKGQSKLDGPFNSWDRAIDIFSNKFLDKTRNTWSDRKEFIPHPKLYTWLEMDYGKDDNDSAVVNDIPKSSSEVKPEESKLDPQVAKFISLICNVSMMAQHMMEIGYNANKLPLGKLSKSTITKGYEVLKRISEVMGRFDKARLEELSGEFYTVIPHDFGFKKMSQFVIDTPQKLKQKIEMVEALGEIELA…
Sialb.0009s0632.1	MKVHETRSHSHMSSDEQKKGNLRKHKAEGKLPEAEQSPKKAKSETESVNGSGDAASEYKEFCKAVEENLSVDQIKEVLETNGQDCSVPEETLLAQCQDLLFYGALAECPLCGGNLICDNEKRFVCGGEISEWCSCVFSTKSPPRKEKPIKLPDSVLNSAISDLLKKHQDLKTRPKRELSSDKPFTGMMISLMGRLTRTHQYWKNKIEKCGGKVSNSVKGVTCLVVSPAERERGGSSKLVEAMEQGLPVVSEAWLIDSIEKQEAQPLEAYDVVSDLSVEGKGIPWDKQDPSEEAIESLSAELKMFGKRGVYKDTKLEESGGKIFEKDGLLYNCAFSLCDLGKGRNEYCIMQLVTVPESNLNMYFKRGKVGDDPNAEERLEEWEDEEEAIKEFSRLFEEIT…
Sialb.0006s1453.1	MASPQKPWRAEYAKSSRSSCKSCKSPINKETFRLGKLVQATQFDGVMPMWHHASCILKKTKQIKSADDVEGLESLRWEDQQKIRKYVESGAGDNTSTSTASSGGNAKLEYGIEVSQTSRAGCRKCSDKILKEEVRIFSKPEGPGNKGLMWYHARCFLEMSPSTELESLPGWGSIPDSDQEALLPLVKKGPPVAKTETAEASQTNSKAGTKRRKDSDDNEKSKQAKTMSASGALQPCSKDREMEAQSKELWNLKDDLKKYVTTAELREMLEINEQSTRGSELDLRDKCAEGMMFGPLALCPVCSGHVSFSGGIYRCNGYISEWSKCSHATSDPDRIKGKWKIPEETENQFLVKWNKSQKSVKPKRILNPISPVGTSQGQGSKAAADSSRSEKLDDLRVSI…
Sialb.0348s0082.1	MASPQKPWRAEYAKSSRSSCKSCKSPINKETFRLGKLVQATQFDGVMPMWHHASCILKKTKQIKSADDVEGLESLRWEDQQKIRKYVESGAGDNTSTSTSTASSGGNAKLEYGIEVSQTSRAGCRKCSDKILKEEVRIFSKPEGPGNKGLMWYHARCFLEMSPSTELESLSGWGSIPDSDQEALLPLVKKGPPVAKTETAEASQTNSKAGTKRRKDSDDNEKSKQAKTMSASGALQPCSKDREMEAQSKELWNLKDDLKKYVTTAELREMLEINEQSTRGSELDLRDKCADGMMFGPLALCPVCSGHVSFSGGIYRCNGYISEWSKCSHATSDPDRIKGKWKIPEETENQFLVKWNKSQKSVKPKRILNPISPVGTSQGQGSKAAADSSRSEKLDDLRV…
Clevi.0006s1550.1	MANNLKVDQLRAQLADRGLSTAGVKAILVERLEEAIREESKKKAASDGKKRNRDSSDVENDSNKVTAIDEFRQMSVKQLREEATRRGLVSTGTKKELLERLCDDAKNQSNSSDKSDDAAAKVEEDEADDVKEEKKEEKTVTATKKGAAVLDQWLPDHIKNQYHVLQLGDDIYDAMLNQTNLKDNNNKFFVLQVLESDINKTYMVYTRWGRVGVKGQSKLDGPYDSPGPATATFGSKFLEKTKNYWSNRKNFVHHPKSYAWLEMDYSNEEKDSIVNDMPESSSEVKPQETKLDPRIAKFISLICNVSMMAQQMMEIGYNANKLPLGKLSKSTISKGYEVLKRISEVIDRQDRASLEELSGEFYTVIPHDFGFRKMREFIIDTPQKLKKKIEMVEALGEIE…
Clevi.0006s2113.1	MATPPKPWKAEYAKSARSSCKTCRSAINKEKLRLGKMVQATQFDGFMPMWHHADCILKKAKQIKAVDDVEGIESLRWEDQQKIRKYVEATPGSSKNDGATEKLEYGIEVSQTSRANCRKCSQKIMKGEVRLYSKPEGLSNKGMMWHHAKCFLEMSPSTELEKLSGWRSIPDSDQEPLLPLVKKVPPAAKTGTKSGTEVAEAHHTTSRAGAKRRKDLDNDQKSKLAKTSFDMSTSSTLQACSIEREMEVQTRELWDLKDDLKKYVTTAELREMLEANEQSTKGSELDLRDRCADGMMFGPLDECAICSSHLSYSGGIYRCHGYVSEWSKCSYSTTEPDRIKAKWKIPEETTNQFLLKWYKSQKSVKPKRILRPISSSEASQGQVSEDASDSSRGEKLGDL…
Clevi.0045s0097.1	MVEKVHDTRSHAHVSSDDQKKAMARKHKAEGKLPESEHSPKKAKPENGNGAAESGGGGKPAGDAAASEFNEFCKAVKENLSVEQMKQVLESNGQDSSGSDEDVIARCQDLLFYGALEKCPLCGSNVHCDNKRYFCKSDISEWCSCVFSTKTPPRKEEPIKLPESVLNSAVSDLIKKRQDPGRRPKRELSSADKPFAGMMVSLMGRLTRTHQYWKKKIERHGGKVANSVQGVTCLVVSPAERERGGSSKLVEAMESNIPVVSEAWLIDSVEKMERQPLEAYDVVSDLSVAGKGVPWDKQDSSQEALESLSAELKMYGKRGVYKDTMLQERGGKILERDGLLYNCAFSVCDLGKGRNEYCIMQLITVPDGNLNLYYKRGKVGDDPNAEERLEEWEDTEAAI…
Acora.05G012100.1	MKVHETKSHAEDREGKTGAKKQKSESKAPEAEAPAAHTRNKRPKPTNWGRSSADVAAEFDEFCKATREHLSIEEMRKILEANNQDSSGSDDAVVPRCQDIMFYGPLEKCLICDGQIDCNGSVYQCNGCYSEWTTCKYSTRDPKRREDPLKLPDELKNNSMASDVSSSWIKNHEPVRSRELAPTDKPFIGMMISLSGRLTRSHQYWRKQIEKHGGKVSNGVAGVTCLVVSPTERERGGSSKVIEAMERSIPVVREAWLQDSIDKQEAQPLQAYDVVSDLPSYGKGIPLDKQDPNEEAIESLSAELKLYGKRGVYKDSKLEEEGGRIYERDGIIYNCAFAVCDQGRPVNDYCIMQLIVVPDNRLHLYYKKARMGDDTRAEERVEEKASTDGAVEEFARLFK…
Acora.10G133700.1	MANPPKPWKAEYAKSSRSSCKTCKSNIEKETFRLGKMVVATQFDGFMPVVFYLIQMWNHADCILKKGNQVKSVDDVEGLDSLRWEDQQKLRKYVEGACTNRASVADSDCAIEVSQTSRATCKRCSQKIMKGEVRISMKPDGQGARGVAWHHDRCFIEMSPSSHIESLSGWDNLSAQDKETVRAIAKNGASTDKTVSKTEALDIKDGQLQQAASAGTKRRKTDNGEKKTKTLKTLEDIPPSKVGHGNVAPGQHNSVATDFEIKLEEQSKALWAIKDDLKKHVTTAELREMLEANGQDLAGSEFDLRDRCADGMLFGALGSCSVCSGSLHYSGGQYRCHGYVSAWSKCSYSTTDPERVKGKWKVPEDTSNQYLSKWFKSQKGKKPVRVLPPHSSNTGSSAT…
Acora.06G131300.1	MADQLKVADIRAELAQRGLSSVGAKPTLVRRLEEAIREEEKPSKASVGGRKRQRESQNEEQVEEQMEKVGDIERLRKMGVHELRGQASLRGLSTSGTKKVLLEGIAADIERDSAEENVNGEQLKEQVEKVDDIERIRAMGLCDLREQATLRGLLANGTKKALLACIAADIEKDSAEGIAKAEEANGSTTEKLVTVTKKGDAVLDQWLPDHIKSCYHVLQHEDEIYDAVLNQTNLGPNNNKFYVIQILESDNGGSFMVYNRWGRVGVRGQDKLHGPYLSRDAAIREFQLKFYAKTKNEWSERKRFKCHPRCYTWLEMDYSEAEGQTTVVNKNGASSFDARLKETKLDPRLAKFISLVCNINMMKQQMLEIGYNTEKLPLGKLSKSTILKGYDVLRRISEV…
Joasc.12G003200.1	MSAKLRVDKLRAELGRRGLDTAGTKPTLVRRLDAAIRKEEKDAAAAAKPADANGVKDMAVDGAGNGEKKKRKRDDANEEEKNDDSSDVAKLEDMGYKELRALAKARGLGANGTRKELIERLLSASADSAVDEDDGVEDEKKKDVADGNGEVEEEVKKEKIATATKKGAAVLDQHIPDHVKTGYHVLQVGNEIYDATLNQTNVGYNNNKFYIIQALESDDGRSFVVYNRWGRVGVRGQDKLHGPFVTRDQAIYEFEAKFQDKTNNVWSERKNFECYPKKYTWLEMDYGEAEKETAKNKNKGSITDNLKETKLEPRIANFISLICNISMMKQQMVEIGYNADKLPLGKLSKSTILKGYDVLKRISNVISRADRRQLEQLSGEFYTVIPHDFGFKNMCQFVI…
Joasc.10G053300.1	MATGAAPPKVWKAEYAKSGRSSCKSCKSPIAKDQLRLGKMVAATQFDGFMPMWNHASCIFKKTNQIKSVDDVEGIDLLRWDDQGKIRKYIESGSSTASSTTAISANNCAIEVAQSARAACRRCSQKITKGMVRVSAKPEGQASKGLPWYHISCFLEMSPSVCVEKISGWDALSVEDKGTVLDLVKKDASNNKGHSQQTTSKGTKRKKGDSEMHECKAPKLDGSSLEGTIQSKEKLVEGTIQSKGKLVESDSNSSSSDLQQKLKEQSDALWKLKDELKKHVSTSELREMLEANGQDPAGSEHSLRDRCADGMLFGALGSCPICSGSLHYSGGQYRCNGYVSEWSKCSYSTTEPVRIKKKWKIPDGTSNDYLMKWFKSQKVKKPDRVLPPMSPEKSMGQST…
Joasc.04G236600.1	MKVHETRSRTHAAAQEEGKTGPRRQKSENREQEGQQQASSKSKKLKGEAGDSNGKDNAAMEFSEFCKAIRPHISVEDMRKILQANEQDASGSDDAVVPRCEDMMYYGPLGRCPICGGQLECTGRTYKCNGIYSAWTKCFYTTENPPKKGDPIKVPEEIRDDAVREWLKQQESKGFPQRELLPESQIFIGMMIALSGRLSRPHRYWKEQILKHGGKVNNSVLGVTCVVVSPAERDRGGSGGVAEALQRGTPVVSENWLIDSIEKEEAQPLAAYNIASDLVPEGRGLPLEKLDPTEEAIETLPAEIKLTGKSAVYKDSKLDKVGGRIFEKDGIIYDCAFCLCDIGAEVNEYCILQLVMVPKNCLHLYYKKGSVGRDQIADERVEDFEDRVDDVIEEFVRLF…
Hyque.16G087200.1	MANPPKPWKAEYAKSARSSCKTCKNTIDKEKFRLGKMVQATQFDGFMPMWNHAGCILKKAKQIKSVDDVEGIELLRWEDQQKIRKYVEGGGNTQNDPAPPVDLECGVEVSQTSRATCKCCNQKIMKGEVRISSKPNGQGPRGLAWHHANCFMGMYPTTQVEKLSGWVDLSPSDQAAVLELVKKVPSTTKGGKKVEFQDSKESLQQLTSDCGAKRKGSAKTDPKSKFAKTEGEEFSRKNANKLANEKASDLEDQLEAQTKELWALKDDLKKHVTTVELREMLEANDQDSTGSELDLRDRCSDGMLFGGLGKCPLCSGCLRYSGAMYRCHGYLSAWSKCSYSTTEPERVKGKWKIPEESSNEYLCKWYKSQKAKKPVRILPPPSSTAQSGSVDANGSSQQS…
Hyque.16G103200.1	MANKLKVDELRVELDQRGLSTTGTKPILVKRLESAILKEIKQSVDSIDSSNCKKRNRDPDTGDSNGADKIAATDKFRDMGVRELREQATLRGISATGSKKELIERLCSSSDKDSEAIPEAKEVEDGKKEKLVTATKKGAAVLDQWLPDHIKSQYHVLQLDDEIYDAMLNQTNVGDNNNKFYVIQILESDDGGKFMVYNRWGRVGIKGQDKLQGPFTSRDSAINEFEQKFYAKTKNHWSNRKDFTCHPKSYAWLEMDYTENEKEKEKESAVQGKSDSLMEIQPRKTKLEERIAKFISLICNVSMMEQQMMEIGYNAEKLPLGKLSKSTILKGYDVLKRISDVIGQSDRKMLEQLSGEFYTVIPHDFGFKKMREFVIDTPQKLKAKLEMVEALGEIEVATK…
Pahal.2G106500.1	MAAPPKAWKAEYAKSGRASCKSCRSPIAKDQLRLGKMVQATQFDGVMPMWNHAKCIFSKKNQIKSVDDVEGIDALRWDDQEKIRNYVGSASATTSSTAAVPDKCTIDVAPSARTSCRRCSEKITKGSVRVSAKLEGQASKGIPWYHVNCFFEVSPSATVEKFSGWDTLSDEDKRTVLDLVKKDVGHNESTKGSKRKKGESDMQSCKVPKLDGSTSEGTVQNKGKLVDPRDSNASSADMQQKLKEQSDTLWKLKDELKKHVSTAELRDMLEANEQDTSGPERHLLDRCADGMLFGALGPCPVCSNGLEYYNGQYQCSGNVSEWSKCTYSTTKPVRIKKKWQIPDGTDNDYLMKWFKSQKVKKPERVLPPMSPEKSGSKATQGTRLLSPEGLDKLRFSIVG…
Pahal.5G352500.1	MSARLRVEELRAELQRRGLDDSGNKPALVRRLDAAIRKEEKPAVAAAADGDGVAADGKGNGGGKGNKRKRTGDGEEEGNGDASLEAAKLEGMSYPELQGLANSRGLAANGSKKDVIKRLLLASANAIDGVQDEKRAPKGGVEKVEEEVKKEKMVTAIKKGAAVLDQHISDHVKVNYHVLQVGDDIYDATLNQTNVGDNNNKFFIIQVLESDAGGSFMVYNRWGRVGARGQDKLHGPFSTQDQAIYEFEKKFQDKTNNLWCDRKKFKCYAKKYTWLEMDYGETDKETNKAEKKGSITDQIKETKLETRIAQFISLICNISMMKQQMVELGYNADKLPLGKLSKSTILKGYDVLKRISNVISRADRRQLEQLTGEFYTVIPHDFGFKKMCEFIIDTPQKLK…
Pahal.1G253700.1	MVHETRSRTHAAAQEEGKVASKKQKIESKDQERGQHVTSKNKKSAENKGQDAESEAPTKSKKLKAEESEPNGKGAAAREFADFCKAIGEHLSVEDMRKILQANEQDASGSEDAVVPRCEDMMFYGPLEECPICGGQLEFKEWKYKCTGNYSEWARCTFSTNNPSRRSPIKIPDDIKDDFIHKWLKQQEGKEFPKRDADEEAHIFSGMMIALSGRMSRSHIMKHGGKVNNSVLGVTCVVASPAERDKGGSGGFAEALERGTPVVSENWIMDSIEKKEVQPLAAYDIVSDVVPEGRGLPLGQLDPSEEAIETLAAEVKLSGKRAVHEDSKLEKDGGCIFEKDGIIYNCAFALCDLGCDMNQLCIMQLIMVPENCLHLFYKKGPIGHDQMADERVEDFGSRV…
Zosma01g22050.1	MASPKPEKPWKAEYAKSSRSSCKSCKSPISKDVLRFGKMVVATQFDGFMPMWNHSACIFKKANQIKSIDDVEGADLLRWEDQQKIKDYVESGSMGTKDGSLSTKVSDGECGIEISKSSRSTCRKCNEKIMKGMVRVSLKPHGQGAKGLAWHHVKCFFDMSPSAVLEKLSGWEILPTQDKEEVCSTVKNISALNKKESEAQENKADSLDKKNLKATKRSNVSVEHESKTPKIGENTSAGGISRKGTASSSSAIDLEKMLEEQTKILWAIKDELKKNVTVRELREMLDVNGQDSGGSEYDLRERCADGMVFGALDKCSLCMGFLSYSGRLYRCHGYLSAWGKCNFTTTEPIRLKSKWKIPKESKNKYFCEWFKSQNSKKPVRILPLPTSSSPLNQSVGRFS…
Zosma01g33370.1	MSTFADLKVHELRSELAVRGIDTTGIKSALIRRLSDFEAENPATQRKKRRREPKDDDATALENLRKMGVRELREAAVARGVSSDGTKKEILERIAVVIQETGSMGDGVVQDLQVKNEEVESDCLNTVSAIEILKKMGVKELRQQAGIRGISKSGTKRELLEKLTAALGEKEDITEDVKVEEVVRQEKLVTATKKGAAVLDQWLPEQYKATYHVLQRGSDIYDATLNQTNVGDNNNKYYIIQALESDNGGTFMVYNRWGRVGVKGQSKLHGPYTSEQGAINEFELKFRSKTKNHWSDRKQFIYHSKCYTLLEMDYEGSQGTGNEAVETRIEKPLTVNKKSQLDPRLAQFISLICNINMMKQHMLMIGYNAEKLPLGKLSKSTILKGYDVLRRISIVVEQS…
Urofu.1G200900.1	MVHETRSRAHAAAQEEGKAASKKQKTESKDQERGQHVTSKNKKLKAEESEPNGKGAALGEFAEFCKAIGEHLSVEDMRKILQANEQDASGSEDAVVLRCEDMMFYGPLEKCPICGGQLEFKGWKYKCIGNYSEWARCTFSTNDPSRKSGPIKVPDDVKDDFIHKWLKQQEGKEFPKRDVDEEAHIFSGMMIALSGRMSRSHGYFKEQIMKHGGKVNNSVLGVTCVVASPAERDKGGSGGFAEALERGTPVVSENWIMDSIEKKEVQPLAAYDIASDVVPEGRGLPLGQLDPSEEAIETLASEVKLAGKRAVHKDSKLEKDGGCIFEKDGIIYNCAFALCDLGCDLNQLCIMQLVMVPENCLHLFYKKGPIGHDQMAEERVEDFGSRVNDAVKEFVRLFE…
Urofu.5G339200.1	MSARLRVEELCAELQRRGLDDSGNKPALVRRLDAAIRKEEKAAAAAAAADGDGVPADGVAVDGKENGGNNKKRKRSGDVEEEGNGDASLEEAKLEGMSYRELQGLAKSRGLAANGSKKDVIERLLLAPANATDGVREEKRAPKGGVEKVEEEVKKEKMVTATKKGAAVLDQHIPDHIKANYHVLQVGDDIYDATLNQTNVGDNNNKFYIIQVLESDAGGSFMVYNRWGRVGARGQDKLHGPFSTRDQAIYEFEGKFQGKTNNLWSDRKNFKCYAKKYTWLEMDYGETDKETNKTEKKGSITDQIKETKLETRIAQFISLICNISMMKQQMMEIGYNADKLPLGKLSKSTILKGYDVLKRISNVISKADRKQLEQLTGEFYTVIPHDFGFRKMCEFIIDS…
Manes.05G087700.1	MATPPKPWKAEYAKSGRSSCKTCKKPIDKENLRLGKMVQATQFDGFMPMWNHVGCILKKAKQIKSCDDVEGIESLRWEDQQNIRKYVEDGGSLNTNAASSMEYGIEVSQTSRATCRGCNQKIMKGQVRLSSKPEEPRAKGLAWHHLNCFVDLYPSVQVEKLSGWESLPPADQAVVHALVKEVPSTAKSGAVEGRKDKGLQQSTPTVGTKRRKDSDGNQNSKAAKAIGDVSSSRSASTKNHNELESKLEAQSKELWTLKDSLKKHVTTAELRQMLEANDQDSSGSELDLRDKCADGMMFGALGHCPICSGFLRYSGGTYRCTGFLSAWSKCSYSTCEPERLKGKWKVPEDTNNQYLSNWFKSQKSNKPVRLLPPPSSDNSSRTQAGNSHSPYSKSENLRD…
Manes.01G220000.1	MANKLKVDELRAELAKRGLDTTGTKPFLVLRLESALEQENKQTTDTIDARGSRKRERDTQDGVSNGAGKIKAIENFREMNIKQLREQAKLRGVSTNGTKKEILERLCDGLSDSDGYSNTLQAKEEEGENKEKIITATKKGVAVLDHCIPEQIKLEYHVLQLGDDVYDAMLNQTNVGNNNNKFFVIQLLQSDDGGRFIVYNRWGRVGVRGQDKLFGPYTCQDTAIYEFEQKFYAKTKNYWSNRKEFKCYPNCYTWLEMDYSEMEKEPVVKVTSDSALAIQPRETKLEPRVAKFISLICNMSMMRQQMMEIGYNANKLPLGKLSRSTILKGYDVLKSIADIIGTANKLQLEQLSGEFYTVIPHDFGFKKMREFVIDTPQKLKCKLEMVEALGEIEVAIKLL…
Manes.01G220100.1	MVNKFKADELGTELSRRGPSAAGTNPKKERLDSAHGKEKHSGVSAGKKRQRKLRVDDLDGIKKIKAIEDLHEQEILRSISSSGSKSELMASPCAVESNDLADAHDGLSVREQNEAKETSKEEKQLTNKKKGSAVLDQHLPDHIKTQYHVLEQGDNIYDATLNQTNVGDNNNKFYVIQALESNDGGKFMVYTRWGRVGIKGQDKLQGPYASREGAVQDFEAKFFSKTKNHWSNRKEFICHSKCYVLLEMDCEADQKSDVQEKPAIGSHLQASKLDPQIANFISLICNPDMMKQRMQQLGYNPERLPLGKLSRSTILKGYDVLRRISDTIDKSDREKLEELSGEFYTIIPHDFGFRKMRDFIIDTHYKLKCKLEMVEALGEIEIAASLFKDDIYSQADPLY…
Manes.11G160900.1	MLHGNVKVHETKSQAHASAADEGKVMTRKQKAENKGHDGEQSPKKAKSEHETDRANGKTKADIAREFEDFCKSVREHLSVAQMREILEMNDQDSSGSDGSVTTKCQDLLFLGALGKCPLCDCNLEFDGTRYSCKGSYSEWSSCTFKTSNPPRKEEPIKLPDSVLNTPIADLLKKYQEPSRRPHRDLGAPAKPFAGMMISLSGRLSRTHHYWKKIIEKNGGKVANSVIGVNCLVVSPAERERGGSSKLSEAMERGIPVVREAWLLESIEKQELQPLEAYDVVSDLAVEGKGIPWDKREASEEALESLAAEIKVYGKRGVHKDTKLQERGGQIFERDGILYNCAFSLCDMGREINEYCVMQLISVPESNLHLYYKKGRIGDDSRAEERLEEWENVDNAIKE…
Pavag03G155000.1	MSARLRVEELCAELMRRGLDVSGTKTALVRRLDAAIRKEKAGVVAAAPKAADGDGVGIDGVVVNGKGNAGDDSKKRKRSSDGEEKGNDDASLDAAKLEGMSYRGLQALAKARGFPANGSKKDVIERLLSAPADPAAVKEKAGVGKVEEVKKEKIVTATKKGAAVLDQHIPDHIKVNYHVLQVGDEIYDATLNQTNVGDNNNKFYIIQVLESDAGGSFMVYNRWGRVGARGQDKLHGPFPTRDQAIYEFEGKFQDKTNNLWSNRKNFKCYAKRYTWLEMDYGEADKEDKTGKKDSIADQMKETKLETRIAQFISLICNISMMKQQMVEIGYNAEKLPLGKLSKSTILKGYDVLKRISNVISKADRRQLEQLTGEFYTVIPHDFGFKKMREFIIDTPQKLK…
Pavag02G084100.1	MAAPPKAWKAEYAKSGRASCKSCRSPIAKDELRLGKMVQATQFDGFMPMWNHARCIFSKKNQIKSVDDVEGIDALRWDDQEKIRNYVGSASASTSSAAAVPDKSTIEVAPSARTSCRRCSEKITKGTVRVSAKLEGQGSKGIPWYHANCFFELSPSAAVEKFSGWDTLSDEDKRAVLDLVKKDVGHNEQTKGSKRKKGENDTQSCKAAKIDGSTSEGTVQNKGKLVDPCGSNASSADIQQKLKEQSDTLWKLKDELKKHVSTAELRDMLEANEQDTSGPERHLLDRCADGMLFGALGPCPVCSNGLYYYNGQYQCGGNVSEWSKCAYSTTEPVRIKKKWQIPDGTDNEYLMKWFKSQKVKKPERVLPPMSPDKSGSKATQRSRLLSSEGLDKLRFSIVG…
Pavag04G151300.1	MVHETRSRAHAAAQEEGKVTTKKQKTESKDQEKGQHAPSKNKKSAENKGQDVESEAPTKSKRLKAEESETNGRSASAREFAEFCKAIGEHLSLEDMRKILQANDQDSSGSEDSVVPRCEDMMFYGPLEKCPVCGGQLEFKGWKYKCTGNYSEWAHCTFSTIDPSRRSGPIKVPDDIKDDFIGEWLKKQQGQEFPKRDVDEEAHIFSGMMIALSGRMSRSHGYFKEQIMKHGGKVNNSVLGATCVVASPAERDKGGSGGFAEALERGTPVVSENWIIDSIEKKEAQPLAAYDIVSDVVPEGLGLPLGQLDPSEEAIETLAAELKLAGKRAVHKDCKLEKDGGCIFEKDGIIYNCAFALCDLGCQINELCIMQLVMVPENHLHLFYKKGPIGHDQMAEERV…
Caden.08G143400.1	MKVHETRSHARASGEEEKVITRKQKAESKEHEAEQSPKKLRSENENGQPSGKNAAEIAAELEEFCKAIKEHLSIQQMREILEANGEDFSGPDTAIVSKCQDLLFYGVLEKCPVCNSNLEYTGTRYSCRGFYSEWSSCTFSTNDPPRKQEQIKLPDSVLNCPISDLLKNYQDPSRRLHRDLVTTDKPFTRMMISLMGRLSRTHDYWRKEVEKHGGKVANSVIGATCLVVSPAERERGGTSKLVEAMERGIRVVSEAWLVDSIQKKEAQPLEAYDVVSDLSVDGKGIPWDKQDPSDEALKSFSAELKLYGKRGVYKDSKLQEQGGEIFEKDGILYNCAFSLCDLGRGLNDYCVMQLITVPERGLHLYYKKGRVGDDPNAEERLKQWEDVENAVKEFVRLFE…
Caden.01G200600.1	MPTPGLPTPGAIQTEIPTPPPPEASHSEDRPRRPQRTRTHPPDCGTGHGETSEGTSEEKKTGMIFDGQSHWWNQTEEFKRKIEGAGGLVHTKIKKDTNCLVVSGVLDDQNAETRKARRMKLPIVREDYLADCIKRQKKLPFDSYEVEAIGEASSMVTVKVKGRSAVHESSGLQDTGHILEDGKSIYNTTLSMSDLSTGVNSYYILQIIQDDKGSDCYVFRKWGRVGNEKIGGSKLEEMSKSDAIREFKRLLLEKTGNPWEAWEKKQNFQKQPGRFFPLDIDYGVNKQVPKKRQNDVESKLAPAVVELMKMLFNVETYRAAMLEFEINMSEMPLGKLSKSNIQKGFEALTEIQNLLNSNAHNPSVKESLIVDASNRFFTVIPSIHPHIIRDEDDFKSKVK…
Caden.10G129500.1	MAIQQLKVEELRTQLGQRGLSTTGTKPTLVRRLGAALRKENKQSAGADDSLSANKKRDRDSENGDSIGSQQKIMAVEKFREIDIQQLRQQAALRGISTTGSKKELIERLSKDSNHDLQDYPQADEEERENKEEKIVTATKKGAAVLDQWLPDDIKAHYHVLQLGDEIYDAMLNQTNVGDNNNKFYVIQALESDDGSAFMVYNRWGRVGIKGQDKLFGPYTSHDSAIQEFEQKFFAKTKNHWSTRKEFICHPKSYTWLEMDYGEQEKESDVKERLDSALGIQPRETQLEARVAKFISLICNVSMMKQQMMEIGYNANKLPLGKLSKSTIMKGYDVLKRIADVIGQSDRRKLEQLSGEFYTVIPHDFGFKKMREFVIDSPQKLKHKLEMVEALSEIEVATK…
Ceric.17G025400.1	MSSQLKVQDLRNALAERGLDTSGTKALLAARLDAYENEKPSKKRDASVLGDDIVNGAKKAKATFDGASVDKDINGYTISELRSALAEKGLSTSGNKKTLQSRLLEAVRGDNGCKKDNYTKHDADNGQEKKGKPVNKLKDELDGLSIAELRSSLAARGLSTAGTKKSLHSRLLDAIENRGGDDIGVNDDNDSNGKEDNKEEKIVVAIKKGKAVLDNYLPDQIKSRFHVLETDESIYDAMLNQTNVADNNNKFYVIQVLESDDGTGQYYVYNRWGRVGARGQDKLFGILSKDSAIREFEGKFLAKTKNQWSERQDFEPVRYQYTWIERDYDDEAENLDDKAKKAEEKPSIPKAPKESKLESRIAQFVKLICNIDMMKEQMMEIGYDANKMPLGKLSKATIL…
FvH4_2g25840.t1	MANKLKVDQLRDQLAQRGLSTAGTKPVLVSRLESALLQDNNQTADAGDGSVTKKRGRNSNEDEDSAASEKIKATEKFRSMNIKQLREEATLRGVAATGSKKELLERLCEDSGKDSDDIAATKAKEEGNDSKEKMVTATKKGSAVLDQWLPDHIKTHYHVLQLGDDVYDAMLNQTNVGHNNNKFFVLQVLQSDDGSSFMVYYRWGRVGVKGQNKLLGPYTRDKAIDEFEKKFSDKTRNDWSDRKTFQSFPKCYVWLEMDYSEKEGQSAVAEKNGPALVAQPSEIKLDPRIAKFVSLICNVAMMKQYMMEIGYNADKLPLGKLSKSTILKGYNILKSIADVIDQSDRRMLEQLSGEFYTVIPHDFGFKKMSNFVIDTPQKLKQKLEMVEALGEIEVATKLL…
FvH4_2g21980.t2	MADPQNQKPWKVEYAKSSRSSCKTCRSPIEKENLRFGKMVQATQFDGFIPMWNHASCIMKKAKQIKSTDDIEGLELLRWEDQKKIRDYVQSGASAGPAGPSSDTKTTSKASGIEVSQTSRATCRLCSQRILKGEVRISTKLEGQGARGLAWHHAKCFMESSPSTQVEKLSGWETISVSDQAAVSALLKDGKKVEAQESKEIPPQSTSKAGTKRRKEGDGDDQKSKVSKSEGDVSTSRDVSVSNATEVEIKMEVQTKELWALKDDLKKHVTTVEMRKMLEANAQSSTGSELDLRDLCADGMMFGALSKCPLCSGHLHYSGAMYRCHGFLTAWTKCSYSTQEPERLKGKWKVPEDTENQFLQKWFKSQKVGKPARILPPPSSNCPGGQALNGQPQSSASLA…
FvH4_3g24670.t1	MKVHETRSHSHSNPDEEKKVMTRKQKAENKAHEGGHPPKKPKAEDDYNGHANGKPSPAEFEELYSAVKEHLSTEQMREILEFNDQDSSGPDAAVLRKCQDLLFYGPLDKCRICNGKLEFNGIRYSCTGTYSEWASCTLNTRDPPRKQEPTNLPESVEKSPASDLLKKYQDPSRRPKRDLSTPDKPFTGMLISLMGRLTRSHQYWRQEVDKHGGKVANHVIGVTCLIASPAERERGGTNKLAEAMERGIPVVSEKWLIDSIEKQEPQPLEAYDIVTDLAPDGKGVPWEKMDPSEEAIESLSAELKLYGKRAVYKDTKLQEKGGKIFERDEILYNSAVSRCDLGRKLNDYCILQLIMVPENSLNLYYKKGRVGDDPNAEERLEEWKDVDDAVKEFVRIFEE…
BPChr12G25826	MKVNERRSHARTSGEEEKVIMTRKQKAEISNVNEHEAEQSPKKPKTQNDDQPNGKHAADIAAEFEEFCKAIREHLSIQQMREILEANGQDASGPDTAIVSKCQDLLFYGPLEKCPVCNGNLEYNSTRYSCRGFYSEWSSCTFSTKDPPRKQEPTKLPDSVLNSPVSDLIKKYQDPSGRPKRNLGTTDKPFTGMTISLMGRLSRTHDYWRKEIEKHGGKVANSVIGATCLVVSPAERERGGSSKLVEAMERGISVVSEAWLVDSIQKKEAQPLEAYDIVSDLSVEGKGIPWDKQDPSEEALESLAAELKLFGKRGVYKDSKLQEQGGEIFERDGILYNCAFSICDLGRGLNDYCVMQVITVPERGLHLYYKKGRVGDDPNAEERLEEWENEENVVKEFVR…
BPChr05G21002	MASKLKVEELRTELAQRGLNTTGTKPSLVRRFEAALRKENKQRPTDTDGGDASDNKKRGRDSEDGVSQKIKAVEEFRGMGIRQLREQAALRGVSSSGSKKELLERLFEDSKDQDLEDIPEANEKENESEKEKEKEKEKIITATKKGAAVLDQWLPDHIKAHYHVLQLASGDVIYDAMLNQTNVGDNNNKFYMIQALESDDGGTFMVYNRWGRVGIKGQDKIQGPYTSRDSAVEEFEHKFFAKTKNHWSNRKEFACHPKSYTWLEMDYSEKEKELDVKNKPDSALGIQPRETQLEPRIAKFISLICNVSMMKQQMMQIGYNADKLPLGKLSKSTILKGYDVLKRIADVISQSDRRKLEQLSGEFYTVIPHDFGFKKMREFVIDSPQKLKSKLEMVEALAE…
ZmPHJ40.08G057100.2	MSARLRVAELRAELQRRGLDVSGTKPALVRRLDAAICEAEKAVVAAAPTSVANGYDVAVDGKRNGGNNKRKRSGDGGEEGNGDTCTDVTKLEGMSYRELQGLAKARGVAANGGKKDVIQRLLSATADPAAVADGGPQGEKEVIKGGDEEVEVKKEKMVTATKKGAAVLDQHIPDHIKVNYHVLQVGDEIYDATLNQTNVGDNNNKFYIIQVLESDAGGSFMVYNRWGRVGVRGQDKLHGPFPTRDQAIYEFEGKFHNKTNNHWSDRKNFKCYAKKYTWLEMDYGETEKEIEKGSITDQIKETKLETRIAQFISLICNISMMKQRMVEIGYNAEKLPLGKLRKATILKGYHVLKRISDVISKADRRHLEQLTGEFYTVIPHDFGFRKMREFIIDTPQKLK…
ZmPHJ40.02G202600.1	MAAPPKAWKAEYAKSGRASCKSCRSPIAKDQLRLGKMVQASQFDGFMPMWNHARCIFSKKNQIKSVDDVEGIDALRWDDQEKIRNYVGSASAGTSSTAAPPEKCTIEIAPSARTSCRRCSEKITKGSVRLSAKLESEGPKGIPWYHANCFFEVSPSATVEKFSGWDTLSDEDKRTMLDLVKKDVGNNEQNKGSKRKKSENDIDSYKSARLDESTSEGTVRNKGQLVDPRGSNTSSADIQLKLKEQSDTLWKLKDGLKTHVSAAELRDMLEANGQDTSGPERHLLDRCADGMLFGALGPCPVCANGMYYYNGQYQCSGNVSEWSKCTYSATEPVRVKKKWQIPHGTKNDYLMKWFKSQKVKKPERVLPPMSPEKSGSKATQRTSLLSSKGLDKLRFSVVG…
ZmPHJ40.05G260500.1	MVHETRSRVHAAAQEEGKLASKKQKPDNETKERGQNVPSKNKKSADNEGKDGEPEAPTKSKKLKAEESEPNGREAAAREFAEFCKAIGERLSLEDMRKILQANEQDASGSEDAVVPRCEDMMFYGPLEKCPVCEGQLEFKEWKYKCTGNYSEWARCTFSTNDPSRRSGSIEVPDDIKDDFIRKWLKQQEGKEFPKRDLDEEAHIFSGMMIALSGRMSRSHGYFKEQIMKHGGKVKNSVLGATCVVASPAERDKGGSGGFAEALERGTPVVSENWIIDSIEKKEAQPFAAYDIVTDVVLEGRGLPLGQLDPSEEAIETLAAEVKLAGKRSVHKDSKLDKDGGCVFEKDGIIYNCAFAVCDLGCQMNELCIMQLVMVPGNRLHLFYKKGPIGHDQMAEERV…
Soltu.DM.08G019390.1	MATITKLKVDELRKELSSRGLDTTGTKPILVKRLEEAIEVEEEENKKKLNGDKKRSRVDSDSIGSVKMNDVEEYKKMSVKELREVATSRGISSTGSKKELVQRLCAAADSKKNDSKDDLGVGDEGETEKLVTATKKGAAVLDQYLSDDIKEQYHVLQQVKRLEEAIEEEDNKKILNGDKKKSRVDSDSIGSGKMNAVEEYKKMSVKELREVATTCGISSSGSKKELVFRLCVAADSQKNDSKDDLGVGDEGEIEKLVTATKKGAAVLDQYLSDDIKERYHVLQQGNDIYDATLNQTNVGNNNNKFYIIQVLENDSGGNFLVYTRWGRVGAKGGTKINGPYTSAYDATSEFESKFYDKTKNYWSNRKDFFCQPKHYAWLEMDYAENGKDSSVQGQSNPVH…
Soltu.DM.08G019380.1	MATITKFKVDEFDSEKMNVVEEYKKMSVNDQVNTGSKKKLVQRLCAAADLQINDHLPVGDEGETEKLVTATKKGAAVLDQYLSDEIKALYHVLQRGNDIYDATLNQTNVENNDNQFYIIQVLENDCDGNFLVYTRWGRVGAKGGTKISGPYTSASDATSEFERKFYEKTKNCWSNRKDFFCQPKQYAWLEMEYDENGEDSSIQGQSILVPKSRPRETKLEAPIAKFISLICDINMMRQQMMEIGYNANKLPLGKLSKKTILKGYDVLKNIADVIGQSNRTLLEDLSSQFYTVIPHDFGFQKMCEFVIDTPPKLKCKIEMVEALAEIEVTTKLLEDKTDIQEDPLFYQYEQLGCKLVPVEVGSQEFLMFIKMSDVIFGQIENYMKNTHAKTHSSYAVDIV…
Soltu.DM.03G032200.1	MANPPKPWKAEYAKSSRSACKTCKSIIDKEVFRIGKMVQSTHFDGLMPMWHHANCILRKAKQIKSLEDVEGVDQLRWEDQQKIREYVQVGGSSNIPTPAAVECGIEVSPASRASCRHCNQKIVKGEVRISSKPEGQRAKSLAWHHAKCFSEISSTIQVEKLSNWDSLSAADQAAVLSLFKSSTLTGNKTDPKEELAQESTSKAGAKRKKPSNNSEKSKLAKAEADVSTGKKVVDRNIDNVKDELSKASELESQLEAQTKALWALKDDLKKHVSTGELREMLEANDQESSGSELDLRDRCADAMHFGALPKCPLCSGHLRYSGGMYRCHGYLSEWSKCSYSVTDIKRDKGKWKIPEKTSNEFLLKWYKGQKSKKPERILLPATPSKESVSQAANGLSQSS…
Soltu.DM.01G006840.1	MSRLPQPKTSFTSPALGLNQFVVCSVEDADVINVKVSGQLKKKTKVFLGSTEFAGFGAVQPQGFVVVDLAVRTEVVLHDERKGRGERKGFAGGLGFTGGGDSGGYDSISPVHETRSEAHSASEERKVTRKQQAESNSQESASHKKAKTEEEEEEEGTDHEDGIRAEFEKFCKTITEHLSVKQMREILEANGQYSKGEDDAVVPRCQDIMFFGPLDNCPICGGKLECSGDSYHCVGDYSEWSSCIYSTKEPPRREESLKLPKSVESTPVSDLIKKRGNPNKSRPRKEISAPRKPFDGMMISLAGRLTRKHQYWKSKIEKFGGKVNNSVTGVACVVVSPAERDRGGSSKVAEALEKGIPVVREAWLSDSIEMEEAQPLDAYDVASDIAVEGKGIPLDKMDP…
Soltu.DM.11G021660.1	MVLLFFFLKVHEKRSHSHASDEEKKVTTRKHKAEAAPKKSKIANEGEDNDKVNGRSSVADVAAEFEKFCRETREHLSIKQMREILEANARDASIADEAVVPRCQDILFYGPVGDCPVCGGTLEFSGDGYHCQGAYSEWSSCVYSTRSPPRREEPTNIPESIGKTPVYDLIEKHRDPKSRPRREIAVADKPFVGMMIALAGRLSRTHQYWKKKIEKNGGKVANSVIGATCLVVSPSERDRGGSSKVAEAVERGIPVVREAWLTDSIKEKQAETLDAYDIASDIAVEGKGLALDQQDSSVVALETLTAELKVFGKRGVHIDSKLQNEGGKILEKDGILYNCALTVCDQGRNLNDFCIMQLIVARENRLYLYYRKGKIGDSPRADDKLEEWENVNDAIREFA…
Qurub.09G166600.1	MASLVVQKPWKAEYAKSSRSSCKTCKTPIDKEVLRLGKMVQATQFDGFMPMWNHASCILKKAKQIKSIDDVEGIELLRWEDQQKIRKYVEGGGPSTPDTSAVPTAQYGIEVSQTSRATCKHCSQKIMKGEVRISSKPDGQGARSLTWNHANCFLELSPSTQVEKLSGWESLSASDQAVICALTKKVPSTAKSGTKVEIQENKELLQQSTSKAGVKRKKEVSGDQKPKAAKAIGDTSASTAACMENVADSRNEHSKASDLESKLETQTKELWALKDDLKKYVSTAELREMLEANGQELTGSELDLRERCADGMMFGALATCPLCSGSLCYSGGMYRCRGFLSAWSKCSYSTREPERLKGKWKVPEETNNQYLSKWFRSQKGTKPVRILPTSSSNNPSGSQ…
Qurub.12G126600.1	MAIQQLKVEELRTQLGQRGLSTTGTKPTLVRRLGAALRKENKQSAGADDGLSGNKKRDRESENGDSIGSQQKIMAVEKFREMGIQKLRQQAALRGISATGSKKELIERLSKDSNHDLQDCPQADEEERESKEEKIVTATKKGAAVLDQWLPDDIKAHYHVLQLGDEIYDAMLNQTNVGDNNNKFYVIQALESDDGSAFMVYNRWGRVGIKGQDKLFGPYTSRDSAIQEFEQKFFAKTKNHWSTRKEFICEPKSYTWLEMDYGEQEKESDVKEKPDAALGIQPRETQLEARIAKFISLICNVSMMKQQMMEIGYNANKLPLGKLSKSTIMKGYDVLKRIADVIGQSDRRKLEQLSGEFYTVIPHDFGFKKMREFVIDSPQKLKHKLEMVEALSEIEVATK…
Qurub.01G154400.1	MSIHETRSHARASGEEEKVMTRKQKAENKEQEAEQSPKKPKSENENGQPNGKDAAEIAAEFEEFCKAIKEHLSIQQMREILQANGEDSSGPDKFYSEWSSCTFNTKDPPRKQEPIKLPDSVLNSPVSDLLKKYQDPSRRPHRDLVTTDKPFTGMMISLMGHLSRTHDYWRKEIEKHGGKVANSVIGATCLVVSPAERERGGTSKLVEAMERGIRVVSEAWLADSIQKKEAQPFEAYDVVSDLSVDGKGIPWDKQDPSDEALESLSAELKLYGKRGVYKDSKLQEQGGEIFEKDRILYNCAFSLCDLGRGLNDYCVMQLITVPERGLHLYYKKGRVGDDPNAEERHKQWEEVENAVKEFVRLFEEIAGNEFEPWEREKKFQKKPLKFFPIGMDDGIEVRH…
Liphi.11G043400.1	MANPPKPWKAEYAKSSRSSCKTCKNPIEKETLRLGKMVQATQFDGFMPMWNHAACILRKAKQIKSVDDVEGLELLRWEDQQKIRKYVDSAVSSNAPAPASTSASAVVECGVEVSPTSRATCRCCNQKIMKGEIRISTKPEGQSARSLSWNHAKCYMETSPTSPVEKFSGFDSLSDSDRATLLSLVKKNPSTSKAEEEHGESISKGGAKRKRALESDPKSKIAKVNASSNKTSSSNTKDVKDEDSKASVLESQLEMQTRALWALKDDLKKHVSNSELREMLEANEQDTRGSEIDLRERCVDGMFFGALSKCPMCSGWLRYSSGMYRCCGYLSEWTKCSYSTAEPQRVKGKWKIPEETSNEYLLKWFKSQKVKKAERVLPPISPCGPSQASSVPSQSSKLE…
Liphi.11G015300.1	MATKDLKVDELRQQLAQRGLSTAGIKPTLVRRLEAAMRDESKDSVDSKTDSDTGRKRQRESNGEDADSEAPLKIKAVDELRGMSVKQLREEASIRGVSAAGTKKELLERLCACDGNDLGDNGEVKEDSKEENAESQAPQKVKASDDLRALNIKQLRQEAAARGISVAGTKKELMERLCADNDDVSNDNDPQNSSVKEEKEEKIVTAAKKGSAVLDKCLPDHIKAQYHVLQVGDEIYDAMLNQTNVGANNNKFFVIQVLESDDGGKFMVYYRWGRVGVKGQDKLNGPYTSQHAAISEFEKKFLDKTKNHWFNRKEFVSHPRSYTWLEMDYSETKNEPTVQPKPDSSMPQEPKESKLEARIAKFISLICNMSMMRQQMMEIGYNADKLPLGKLSKSTILKG…
Liphi.11G127700.1	MKVHETRSQAHSSGKEEKIMTRKQKAEGKAEAESPKKAKLGDEDDPNGEHKKSMDEIKAEFERFCKATSEHLSIQQMRGILEANGQDSSGSDDAVVPRCQDILFYGPLDKCQICGGNLEVTGSTYTCTGEYSEWSGCIFETRDPPRKDEQIRLPDFVKDSALADLLREHQGVKSRPPKAPSSSDKPFKGMMISLAGRLSRTHQYWKSKIEKHGGKVTNTITGATCLVVSPAERERGGSSKLAEAMERGIPIVREAWLSDSIEKEEAQPLDAYDVATDLAVEGKKIPLYQQEASEEALETITAELKVYGKRGVHKDTKLQEQGGEILEKDGLLYNCVFARCDRGRGVNEFCVLQLITVPESRLYMYYKKGRIGDETGADETLDEWEDLNAAIEEFAKRFE…
Chala.10G092300.1	MAAPPKAWKAEYAKSGRSSCKSCRSPIAKDQLRLGKMVQATQFDGFMPMWNHASCIFSKKNQIKSVDDVEGIDALRWDEQEKIRNYVGSTSATTSSTATVPDKCTIEVAQSARASCRRCSEKITKGAVRVSAKLEGQGSKGLPWYHINCFFEISPSASVEKFSGWETLSDKDKGTVLDLVNKDVSNKEQTKGSKRKKGENNMHGCKAPKLDGSILEGTVRNKGKLVDPCDSNASSADLQQNLKEQSDTIWKLKDELKKHVSTAELRDMLEANEQDSSGPERHLLDRCADGMLFGALGPCPVCSNGLYYYSGQYQCSGNVSEWSKCTYSTTEPVRIKKKWQIPDGTKNDYLMKWFKSQKVKKPERVLPPMSPEKSGSKATQQTQLLSSEGLDKLRFSVVG…
Chala.08G117400.1	MSARLRVEELRAELQRRGLDASGTKPALVQRLDAAIRKEKAAAAAAAAAADADGVAVDSVVVDGKGNGENKRKRKRPGGGEDEGSGGASQEAEKLEGMGYRELQGLAKARGLEANGSKKDIIESLLSAPADAAAVADGGLQDEKKAAKGGDEKVEEEVKKEKMVTATKKGAAVLDQHIPDHIKMTHHVLQQGDEIYDATLNQTNVGNNNNKFFIIQVLESDAGGSFMVYNRWGRVGARGQNKLHGPFPTRDQAIYEFEGKFHDKTNNLWSDRKNFKCYAKKYTWLEMDYGETGKETNNTEKKGSITDQIKETQLETRIAQFISLICNISMMKQQMVEIGYNADKLPLGKLSKSTILKGYDVLKRISNVISKADRRQLEQLTGEFYTVIPHDFGFRKMRE…
Chala.05G144700.1	MLLPAVFSSSVAMVHGTRSRAHAAAQEEGKAAPKRQKAESKDQERGQQVPSKHKKPAESKGQDGESEAPTKSKKLKAEESEPNGKEAATREFSEFCKAVTEHLSVEDMRKILEANEQDASGAKDAVVSRCEDMMFYGPLEKCPICGGQIEYKGWKYKCTGTYSEWARCTFSTNKPSRKGGPIKVPDDIKDDFVRKWLKQQEGKEFPKREIDEEAHIFSGMMIALSGRMSRSHGYFKEQIMKHGGKVNNSVLGVTCVVASPAERDKGGSGGFAEALERGTPVVSENWIVDSIEKKEAQPFAAYDIVCDVVPEGRGLPLGQLDPSEEAIETLAAEVKLAGKRAVHKDSKLEKDGGCIFEKDGIIYNCAFSVCDLECEMNELCITQLIMVPENRLHLFYKKG…
FUN_024755-T1	MAAQMKVEELRTELSNRGLSSTGTKPALVRRLQAALRKDPVQDGAGDGAGAGAVVMGQKRDRDVQDGVGGQVERLQGMSVQQLRKEAALRGVPSNGTKKQLVERLMAQPCADGNANLTNDKDEEVEDRKEEMPVEESKKEKVVTATKKGSAVLDQWLPDHIKNNYHVLEVGDEIYDAMLNQTNVGDNNNKFYVIQALEADGGGSYMVYNRWGRVGVKGQDKLFGPYTSRDSAIQEFGQKFLAKTKNRWSERKIFVSYPKCYTWLEMDYSEKEQEPDQGKPSASCTDVQPKETKLERRVAKFISLICNIGMMRQQMMEIGYNAEKLPLGKLSKSTILKGYEVLKRIADVMGQSNRKVLEELSGEFYTVIPHDFGFKKMREFVIDTPQKLKTKLEMVEALG…
FUN_048985-T1	MKVETRSQSHPHEQEEKMMTRKQKAAESKAEHSSKKAKQETDQTDGTNGKQAAANSEAATKEYEDFCRAVTENLSLDQIKEILQLNGLEPSAPNDDTTITAACQDLLFYGALLECPLCGGYLAFNGSNYSCNGALSEWSSCPYKTRNPPRKQDFIKLPDSVQNSKISDLLKKYQDPKGRHQQVEIAPADKPFLGMVISLSGRLTRTHQYWKKEIEKHGGKVANTAIGVTCLVVSPAERDRGGSSKVTEAVERGIPVVREAWLSDSIKKQEAQPLEAYDCVSDISAYGKGIPLDKQDPSEEAIETLTAELKMYGKRGVYKDTMLQQQGGMILEKDGLLYNCGFSLCDLGRGINEIAITQLIKVPEKKLHLYYKRGKVGDDPKAEERLEEWDSEDDAIKEF…
FUN_051159-T1	MATPPKPWKAEYAKSARASCRTCKSNISKEALRLGKMVQSSQFDGFMPMWHHATCIMKKANQIKLVDDVEGIESLRWEDQQKIRKYVDGNGVASSNTGAASVPVAQGIELSQTSRATCKHCSKKITKGEPRISSKTEGQGPKGMAWHHACCFLELFPSTIVEKLSGWDSIPSSDQGTLRAAVKGKAPTSTGAKSNGESLNESKARGHAKRKNADDREQRNKIAKTDADMAITKCTSHETGVEKANLESKLEAQTKALWALKDDLKKYVSNAELRQMLEANDQSTSGSELDLRDRCVDGMMFGAPKTCPMCSGHLHYSGGTYKCHGYLSEWSRCSYSTPQPDRIKEKWKIPENTENQYLLKWFKSQKATKPVRIVPASSSGLSTGNQTTDGQLKSSKDEK…
Bhyb26.S06G134700.1	MAATPKAWKVEYAKSGRSSCKSCKSPIGKDALRLGKMVQSTQFDGFMPLWNHASCIISKKNQIKSVDDVEGIDALRWDDQEKIRNYVGNSSAAASSKAAISDKCTIEVAQSARASCRHCSEKIAKGNVRVSAKVEGQGWYHVSCFLEMSPTATVEKIPGWEALSHEDKGAIHDVVKKCTANKQQTTLIGSKRKNGESDMQECKAPKLDGSISEGATRNKGKLNVTCDSNASSADLQQKLKEQSDTLWKLKDELKKHVTTAELRDMLEANGQDPCGPERHLLERCADGMLFGALGPCPVCTSCLYYYGGQYQCSGYVSEWSKCTYSTKEPARIEKKWKIPDEIKNDYLTKWFKSQKLKKPERALPPMSPQKYVGQSTQQSLIGEALDKLRVSVVGQSKDV…
Bhyb26.D03G435100.1	MVHETRSRMHAAEEGKAAPKRQKAENKEQEGGQQAPAKNKKTVEPEASTKTKKHKADQSELNGKDSATKEFMGFCKAIREHLSIDDMRKILEANEQDASGSEDAVVPSCEDMLFYGPLEKCPICSGQLECMGWKYKCTGKYSEWASCVFRTNNPPRKGGPIKVPDDVSNDFVNKWLKQQEGKGYPKRDMDEEAHIFSGMMIALSGRMSRSHAYFREQIMKHGGKVSNSVLGVTCVVASPAERDRGGSGGFAEALERGTPIVSENWIVDSIQKKEAQPLAAYDIVSDVVPEGKGLPLDKLDPSEEAIETLAAEVILKLSGKRSVHKDSKLDKDGGRIFEDDGVIYNCAFSVCDLGSEMNQFCIMQLIMVPENRLHLYYKKGPIGHDQMAEERVEDFGSRV…
Bhyb26.S04G167900.1	MVHETRSRTHVTEEGKAAPKRQKAENKEQEGGQQAPFKNKKSVEPEASTKTKKLKADQSELNGKDSATKEFMDFCKAIREHLSVDDMRKILEANEQDASGSEDAVVPSCEDMLFYGPLEKCPICGGQLECIGWKYKCTGKYSEWASCVFRTNNPPRKGGPIKVPDNVSNDFVNKWLKQQEGKGYPKRDMDEEAHIFSGMMIALSGRMSRSHAYFREQIMKHGGKVSNSALGVTCVVASPAERDRGGSGGFAEALERGTPIVSENWIVDSIQKKEAQPLAAYDIVSDVVPEGKGLPLDKLDPSEEAIETLPAELKLAGKRSVHKDSKLDKDGGRIFEDDGVIYNCAFSVCDLGSEMNQFCIVQLIMVPENRLHLYYKKGPIGHDQMAEEWVEDFGSRVND…
Bhyb26.S01G251400.1	MSAKLRVDELRAELQRRGLDDSGTKPALVRRLDAAIRKEEEKESACAAAAANASNVDGVDGVVLDGKGGDQNERKRKRRGEEENETSWDVAKLEGMSYRELQALAKAHKLNANGSKKDVIQRLLSTPVTSVEAVDHDVQDKKELAEGVDGKVEKEMKKGKMSADVTLDAAQLAGMGYRELQALAKARGLAANGIKKDVIERLLSTPANSAAVADGGDQDIKKVAKGVVRKVEEEVKKEKMVIATKKGAAVLDEHIPDHIKMTHHVLQVGDEIYDATMNQTNVGNNNNKYYIIQALESDAGGSFMVYTRWGRVGARGQQKLHGPFSTQDQAIYEFEGKFEDKTSNAWSNRKNFKCCAKKYTWLEMDYGEVDKETTQIQKKGSVSDQIKETKLETRTAHFI…
Bhyb26.D01G524800.1	MAATPKAWKVEYAKSGRSSCKSCKSPIGKDALRLGKMVQSTQFDGFMPLWNHASCIISKKNQIKSVDDVEGIDALRWDDQEKIRNYVGNSSATASSKAAISDKCTIEVAQSARASCRHCSEKIAKGNVRVSAKVEGQGWYHVSCFLEMSPTATVEKIPGWEALSHEDKGAIHDVVKKCTANKQQTTLKGSKRKNGDSDMQECKAPKLDGSISEGATRNRGKLNVPCDSNASSADLQQKLKEQSDTLWKLKDELKKHVTTAELRDMLEANGQDPCGPERHLLERCADGMLFGALGPCPVCTSCLYYYGGQYQCSGYVSEWSKCTYTTTEPARIKKKWKIPDKIKNDYLTKWFKSQKLKKPERALPPMSPQKYVGQSTQQSLIGEALDKLRVSVVGQSKDV…
Bhyb26.D02G133900.1	MSGKLRVDELRAELQRRGLDDSGTKPALVRRLDAAICKEEKETACAAAATNASNVDGVDGVVLDGKGGDQNERKRKRRGEEENDTSWDVAKLEGMSYRELQALAKARKLNANGSKKDVIQRLLSTSVEAVDHDAQDKKELAEGVDGKVEKEMKKGKMAADVTLDTAQLAGMGYRELQALAKARGLAANGVKKDVIERLLSIPTDSAAVADGGVQDIKKVAQGVVRKVEEEVKKEKMVIATKKGAAVLDEYIPDHIKMTHHVLQVGDEIYDATMNQTNVGNNNNKFYIIQALESDAGGSFMVYNRWGRVGVRGQQKLHGPFSTQDQAIYEFEGKFEDKTSNAWSNRKNFKCYAKKYTWLEMDYGKVDKEMTQIQKKGSVSDQIKETKLETRTAQFISLIC…
Vadar_g6897.t1	MANPPKPWTAEYAKSGRSSCKTCKSPIGKDILRLGKMVQSTNFDGFMPMWNHADCIQKKAKQIKSLDDVEGIELLRWEDQQKIRKYVEGGGPQNPPPPVAMESGIEISQTSRATCRCCNQKIMKGQVRISTKPDGQGARGLAWHHATCFIDMSPTSQVEKLSGWDSLSASDQGPILALVKKQQLPSSKGDKQPEIQQEKVSLQPSTSIGGAKRKGAVNSDQKSKIPKSEAGGLKREKNANLLGDEHPKASDLESRLEAQSKELWALKDDLKKHVTAGEMREMLEDNGQNSAGSELDLRDRCADGMLFGALKCCPLCSGKLCYSRGMYRCHGYLSAWSKCSYSTSEPERVKGKWKIPVETRNDYLCKWFKSQKVNKPCRILPPPSPLVPCGNQSVNGKHQ…
Vadar_g42531.t1	MANKFNVEELRTELAKRGMSTTGVKTTLVRRLESAIREESKQPVDSTADGSISKLKRRREETEDGDSNGSDKNKIKAVEKLRGMDIRQLRKEAELRGVSTSGSKKELIRRLSTDSQDSSGVTEAKEEDASETKKEKIVTATKKGAAVLDQWLPDDIKAMYHVLQQGDEIYDAMLNQTNVGENNNKFYVIQVLESDDGGRFMVYSRWGRVGVKGQDKLHGPFPSRDHAIQEFEQKFFAKTRNSWSSRKEFICHPKSYTWLEMDYTNREKEPDGYDVLKRIADVMGQSNRTKLEQLTGEFYTVIPHDFGFKKMREFVIDTPQKLKSKLEMVEALGEIELATKLLEDDVLKQEDPLCAHYQRLRCELSPLEVDSKEFSTIATYMKNTHAKTHSNYAVDIVQI…
HORVU.MOREX.r3.7HG0726670.1	MSAKLRVEELRAELQRRGLDASGTKPALVLRLDAAIRKEEKEVASAAEMCNVDGIDGLAMDGKAEGKSKRKRKRRGEGETEEENDMLDAAKLESMGYRELQALAKARGLNANGGKKDVLHRLLSSPATSVVDCGIQDKKEVAEADDGKVDELKKENIVTDVMLDAAQLQGMSYRELQALAKARGLASNGIKKDVIERLLLTPANPVAVADGGFQEKKKLAKGGVGEVEEEVKKEKIVKATKKGAAVLDEHIPDDIKMTYHVLQVGDEIYDATLNQTNVGDNNNKFYIIQALESDAGGSFMVFNRWGRVGARGQQKIHPCSTRDEAIDEFEGKFEDKTKNSWSNRKNFECYAKKYTWLEMDYGEVDKETTQVQKKGSITDQIKVTKLETRTAQFISLICN…
HORVU.MOREX.r3.1HG0006690.1	MAAAPPKAWKAEYAKSGRSSCKSCKSPIAKDALRLGKMVQATQFDGFMPMWNHAKCIFNKKNQIKSVDDVEGIDALRWDDQEKIRNYAANSSTTSTATATATASSTAAIPDKCAIEVAQSARASCKRCSEKIAKGNVRVSSKLDGQGWYHVNCFLEMSPSASVEKFPGWETLSHDDRGAIIDVVKKGAASKQETTSKGSKRKIGDIDTHNSKAPNLNGSISEGAARSKGKLVVPCDPNSSSDDLHQKLKEQSDTLWKLKDELKKHVSTAELRDMLEVNEQDPSGPERDLLERCADGMLFGALGTCPVCNSCLYYYGGHYQCNGHVSEWSKCTYMTTEPVRIKKKWKIPDEIKNDYLTKWFKSQKVKKPERILPPMSPQKSVGQSPQQSFVGEALDKLRV…
HORVU.MOREX.r3.1HG0078590.2	MVHETRSRTHATEEGKTAPKKQKEEHKEQEGGQERPSKNKKPVEPEAETKTKKHKGGESELDGKENTTKEYTDFCKAIREHLPAEDMRKILEANGQDASGSEDAVVSSCEDMMFYGPLEKCPICGGQLECKGWKYKCTGKYSEWASCIFSSNSPPRKSDPIKVPEDVSNDFLNKWLKQQEGKGYPKRDVDEEAHIFSGMMVALSGRMSRSHAYFKEQILNHGGQVNNSVLGVTCVVASPAERDKGGSGGFAEALERGTPVVSENWIVDSIQKKEAQPLAAYDIVSDVVPEGRGLPLDKLDPSEEAIETLAAELKLAGKRSVHKDSKLDKDGGCIFEKDGIIYNCACSICDLGSETNQLCIMQLIMLPEEHLHLFYKKGPIGHDQMAEERVEDFGIRVND…
Phcoc.07G220400.1	MASSKMRVEELRTELHNRGLSITGTKPTLLRRLGAALRKETRNATSEADASSTRITRKRARDSHNQDCDHSQEIEVAEETKEEEVKIVTATKKGVAVLDQYLPDSVKTNYHVLRLGGDVYDAMLNQTNVTDNNNKFYVIQVLESDTGGEFLVYNRWGRVGVKGQDKILGPYKSCESAIQEFEQKFLAKTKNAWSDRDSFVSYPKSYAWLEMDYSGKKNESTVTENHGRALGKLPQESKLEPRVAKFISLICNVSMMNQQMMEIGYNANKLPLGKLSKSTILKGYEVLKRLANVIDKGDRKVMEQLSGEFYTVIPHDFGFKKMSVFVIDTPQKLKRKLEMVEALSEIEVATKLLKDDAEMQGDPLYTRYQRLHCELVPVEFGCGEFSMIEEYMKNTHAKT…
Phcoc.01G149000.1	MSNPQDQKPWKAEYAKSGRSSCRTCKNPIATESLRLGKMVKSFKFDGIMPMWNHAACVLEKANQIKLVDDVENLESLRWEDQQNIRKYIESGGGSSTATKSGSKAVKDTECAIEVSQTSRATCRDCSQKIIKGEVRISTKPDGSGARGLAWHHAKCLMELSPSIQVDKLSGWNSLSSSDQSAVSDFANKGHPMNKGGVSGTNIETEKGKESTQLHTSRGGIKRGKDADSERKSKVAKAKGDVSASSAVSMKNYNETGEACDLEKKMEIQSKEIWALKDDLKQNVTTPELREMLEANNQDSTGSELDLRDRCADGMMFGALGLCPICSGFLRHSGGMYRCNGYISEWSKCSYSTCEPKRVEGKWKIPEETNNQYLKKWFKSQKGKKPVRILPLPSPRKSS…
Phcoc.11G100000.1	MKVQETRSHVHAPGEEEKVMTRKQKAESKAHEVEHSPKKAKVENEDGHVNGKTVADVADQYDEFCKATNEHLPLEQMKELLEANGLDSSGSDLEITRRWLVLVSIRPFLENLLFYGALDKCSVCNGSLEFDGRRYVCRGFYSEWARKQEPIKLPDSVQNSLPSDLHLLKRERGGTSKLAEAMERGIPVVREAWLVDSIEKQEPQPLEAYDLASDLSVYGKGIPQDKQDPGEEAIESLSAELKLYGKRGVYKDTKLQEQGGKIFERDGILYNCAFSLCDQGRGLNDYCIMQLIVVPENRLHMYFKKGRVGDDPNAEERLEESDNVDSSLKEFARLFEEITGNEFEPWEREKKFQKKPLKFYPIDMDDGVEVRHGALGLRQLGIAVTHCKLEPMVANFMKV…
Phcoc.L045000.1	MKVQETRSHVHAPGEEEKVMTRKQKAESKAHEVEHSPKKAKVENEDGHVNGKTVADVADQYDEFCKATNEHLPLEQMKELLEANGLDSSGSDLEITRRCQDLLFYGALDKCSVCNGSLEFDGRRYVCRGFYSEWASCIFSTRNPPRKQEPIKLPDSVQNSLPSDLLKKYQDPSHRPHRDLGLAEKPFTGMMISLMGRLTRTHHYWKTAIEKHGGKVANSILGATCLVASPAERERGGTSKLAEAMERGIPVVREAWLVDSIEKQEPQPLEAYDLASDLSVYGKGIPQDKQDPGEEAIESLSAELKLYGKRGVYKDTKLQEQGGKIFERDGILYNCAFSLCDQGRGLNDYCIMQLIVVPENRLHMYFKKGRVGDDPNAEERLEESDNVDSSLKEFARLFE…
Cecan.5G292900.1	MKVHETRSHAHASGDEEKVMTRKQKAESKSHEAEHSPKKAKPENDNGQTNGTSTADIAAEFDEFCKAISEHLSVDHMRQILEANGVDSSGSDLEVSRRCQDLLFYGALEKCPVCNGSLEFDGRRFCCRGFYSEWASCTFRTREPPRKQEPIKLPDSVQNTAISDLLKKYQDPNRRPHRDLGSADKPLTGVMISLMGRLTRTHHYWKKTIEKHGGKVANSIIGATCLVASPAERERGGTSKLVEAMEMGIPVVRETWLSDSIEKQEPQPLEAYDLVSDLSVAGKGIPWDKQDPGEEALESLSAELKFYGKRGVYKDTKLQEQGGQIFEKDGILYNCAFSLCDQGRGVNDYCVMQLIMVPENRLHLYYKKGRVGDDPNADERLEEFENVDNALKEFVRLFE…
Cecan.1G419200.1	MANPNPQKPWKAEYAKSARSSCKTCKSTIDKERLRLGKMVQATQFDGFMPMWNHADCILKKANQIKSIDDVEGIESLRWEDQQKIRKYIESGGPTNSNASKNTEYGIEVSQTSRATCRHCGQKIIKGEVRISTKPDGQGAKGLAWHHAKCLMESSPSTQVEKLSGWNNLSPTDQSAVSNLAKKVPSSNKSGGANVDTQEVKEATQQSTSKAGAKRRKDASGDQKSKVTKAEGDVSAGRAASVKNDHGSGEASNRENKMEAQTKEFWALKDDLKKHVTTAELREMLEINDQDTTGSELDLRDRCADGMMFGALASCVICSGCLRYSGGMYRCHGYISEWSKCSYSTTEPIRIRGKWKVPVETNNQYLKKWFKSQKGERPVRILPPGSSKNPSESQITACQ…
Cecan.1G450100.1	MASKLKVEELRTQLAQRGLSTAGTKPTLVRRLEDAIRKESEQLNGAYDTSSRKKRERDSENEDFNDSDKIKAIDEFRKMGIQQLRQEASRRGISDAGSKKQLLERICQELQKESENADEEEEKNCVEKEKIVTTTKKGAAVLDQWLPDHIKAQYHVLQLGGEIYDAMLNQTNVGDNNNKFYVIQVLESDDGGKFLVYNRWGRVGVKGQDKIHGPFTSRDSAIEEFEQKFFAKTKNEWSDRKDFVCHPKSYTWLEMDYSGKEKESTVTEKPDCSLGTQPLESKLDSRVAKFISLICNVSMMNQQMMEIGYNANKLPLGKLSKSTILKGYDVLRRIADVIDKSDRRTLEQLSGEFYTVIPHDFGFKKMCKFVIDTPQKLKHKLEMVEALGEIEVATKLLND…
BrO_302V.03G275700.1	MANKLKVDELRGKLAERGLSTTGLKSVLVERLEEAIAEDAKKDESKRKRKRAVDSSDGDDESNKLIAIGELRAMNVKELREEASKRGLATTGTKKVLLERLCNDANNDSSASVKSDGAEDDDDGFEEEKKEEKIVTATKKGAAVLDQWIPDNIKSQYHVLQRGDDVYDAMLNQTNVRDNNNKFFVLQVLESDNQKTYMVYFRWGRVGVKGQSKLEGPFHTWDRAIDIFSNKFLDKTRNNWSDRKEFIPHPKLYTWLEMDYGKDDNESAVVNDVPKSSSEVKPEESKLDPQVAKFISLICNVSMMAQHMMEIGYNANKLPLGKLSKSTITKGYEVLKRISEVMGRFDRARLEELSGEFYTVIPHDFGFKKMSQFVIDTPQKLKQKIEMVEALGEIELATK…
BrO_302V.05G234800.1	MASPDKPWRAEYAKSSRSSCKSCKSPINKETFRLGKLVQATQFDGVMPMWHHASCILKKTKQIKSADDVEGLESLRWEDQQKIRQYVESGAGNSTSTGTSTASSGGNAKLEYGIEVSQTSRAGCRKCSEKILKGEVRIFSKPEGPGNKGLMWHHARCFLGTSPSTELKSLSGWGSIPDSDQEALLPLVKKDQPAAKTGTTNSKAGTKRRNDSDDNEKSKQAKTMSASGALQPCSKDKEMEAQSKELWNLKDDLKKHVTTAELREMLEINEQSTRGSELDLRDKCADGMMFGPLALCPVCSGHVSFSGGIYRCNGYISEWSKCSHATSDPDRIKGKWKIPEETENQFLVKWNKSQKSVKPKRILNPISPAGTSQGQGSKAAADSSRSEKLDDLRVSIAGS…
BrO_302V.02G244300.1	MAKKLKVNELRAKLAERGLVTTGLKPVLVERLEEAIAQDAKKVKSKSRRKRNRDSSDSTHDSNKLIAIGEFRAMNVKELRKEASKRGLATTGTKKEVLGRLCNDEAQDDKNCLQEEKSTKKGAAVLDQWIPDHVKSEYHVLQRGDDVYDAMLNQTNVRDNNNKFFVLQVLESDNKKTYMVHFRWGRVGVKGQSKLDGPYDSCDPAIEIFSNKFYDKTRNHWSDRKEFFLHPKSYAWLEVDYGKEENDSVVNDIPKSSSKVTRDESKLDPQVAKFISLICSVSMMAQQMMELGYNAKELPLGKLSKSTISKGYEVLQRISEMIERYDRARLEELSGEFYTVIPHDFGFKKMCQFVIDTPQKLKQKIEMVEALGEIEFATKLLSIDQGLQDDPLYYHYQQL…
BrO_302V.10G143000.1	MKVHETRSHAHMSGDEQKKGNLRKHKAEGKLPEAEQSPKKAKSEKDSVNGTGDEYKEFCKAVEENLSVDQIKEVLETNGQDCSAPEETLLAQCQDLLFYGALDKCPLCGGNLICDNEKKRFVCGGEISEWCSCVFSTKSPPRKEEPIKLPDSVMNSAISDLLKKHQDPKTRPKRELSSDKPFTGMMISLMGRLTRTHQYWKNKIEKHGGKVSNSVKGVTCLVVSPAERERGGSSKLVEAMEQGLPVVSEAWLIDSIEKQEAQPLEAYDVVSDLSVEGKGIPWDKQDPSEEAIESLSAELKIFGKRGVYKDTKLEESGGKIFEKDGLLYNCAFSLCDLGKGRNEYCIMQLVTVPESNLNMYFKRGKVGDDPNAEERLEEWEDEEEAIKEFARLFEEITGN…
Lcu.2RBY.4g027080.1	SIFDFMEILKVHEARTHIHHGHGEEEKVMTRKQKAESKAQEVEHSPKKAKVENEDGHTNGKSAANVIQEYDEFCKATNEKLSLEQMKEILETNGLDSSGSDIEITRRCQDLLFFGALEKCLVCNGNLEFDGRSYACRGFYSEWSSCTFSTRDPPRKKEPIKLPDSVQNSPISDVIFSFLPFLFFHCVYLLKKYQDPSQRPQRDLGLAIKPFTGMMISLMGRLNRTHQYWKTTIEKHGGKVANSIIGATCLVASPAERERGGTSKLAEAMEKDIPVVREAWLTDSIEKQEPQPLEAYELVSDLSVAGKGIPLDKQDPEEEAIESLSAELKLYGKRGVYKDTKLQEQDGKIFEKDGILYNCAFSVCDQGRKLNDYCVMQLIVVPENRLHLYFKKGRVGDDP…
Lcu.2RBY.1g052240.1	MATSKMTVEELRSELSHRGLTATGIKPTLVRRLEAAIRKETKLSKTDADASSSLGKRPRDSLDGHSGKTTFTRSRRGVSNKQSLETISEDSHLVKQEEEAVEVEKIVTATKKGAAVLDQWLPDHIKMQYHVLELGGEIYDAVLNQTNVGDNNNKFYVIQVLESDDGGKFVVYNRWGRVGVKGQDKIHGPYTSRESAIQEFEQKFLAKTKNAWCDRNDFVSHPKSYVWLEMDYSGKENESTVTESPGHALRKQPLESKLEPRIAKFISLVCNLSMMNQQMMEIGYNANKLPLGKLSKSTILKGYNVLKRLAEVVDKFDRKALEQLSGEFYSVIPHDFGFKKMREFVIDTPQKLKRKLEMVEALAEIEVATKLLKDDAELEGDPLYAHYQRLHCELVPVDF…
Lcu.2RBY.6g054230.1	MSNPQNQKPWKAEYAKSGRSSCRTCKSPIASEKLRLGKMVQSSKFDGFMPMWHHADCVLKKSNQIKLVDDVENLETLRWEDQQKIRTYIESSGGGGSASKSKSSAASASKSSASKNVEYGIEVSQTSRAACKHCGQKIVKGEVRISTKPDGQGPRGLAWHHVKCLLELSPSIQFDNLSGWNSLSSSDQSAVSGLAMKDHPTNKGGGSGTNVEAEGVKVSTQQSSSRGGTKRGKDAEGEQISKAAKVKGDVSVGRGPAVKNTDDSGEAGSLENRLEAQSKELWDLKDDLKKHVTTAEMRVMLEANDQDSTGSELDLRDRCADAMMFGGLCHCPLCSGFLRYSGGMYRCSGYISEWSKCSYSTCEPKRTEGKWKIPKETDNQYLKKWFKSQKGKKPIRILP…
Ler.1DRT.6g056330.1	MSNPQNQKPWKAEYAKSGRSSCRTCKSPIASEKLRLGKMVQSSKFDGFMPMWHHADCVLKKSNQIKLVDDVENLETLRWEDQQKIRTYIESSGGGGSASKSKSKSSAASASKSSASKNVEYGIEVSQTSRAACKHCGQKIVKGEVRISTKPDGQGPRGLAWHHVKCLLELSPSIQFDNLSGWNSLSSSDQSAVSGLAMKDHPTNKGGGSGTNVEAEGVKVSTQQSSSRGGTKRGKDAEGEQISKAAKVKGDVSVGRGPAVKNTDDSGEAGSLENRLEAQSKELWDLKDDLKKHVTTAEMRVMLEANDQDSTGSELDLRDRCADAMMFGGLCHCPLCSGFLRYSGGMYRCSGYISEWSKCSYSTCEPKRTEGKWKIPKEADNQYLKKWFKSQKGKKPIRI…
Ler.1DRT.1g055430.1	MATSKMTVEELRSELSHRGLTTTGIKPTLVRRLEAAIRKETKLSKTDADASSSLGKRPRDSLDGHSGKTTSTRSRRGVSNKKSLETISEDSHLVKQEEEAVEVEKIVTATKKGATVLDQWLPDHIKMQYHVLELGGEIYDAVLNQTNVGDNNNKFYVIQVLESDDGGKFVVYNRWGRVGIKGQDKIHGPYTSRESAIQEFEQKFLAKTKNAWCDRNDFVSHPKSYVWLEMDYSGMENESTVTESPGHALRKQPLESKLEPRIAKFISLVCNLSMMNQQMMEIGYNANKLPLGKLSKSTILKGYNVLKRLAEVVDKFDRKALEQLSGEFYSVIPHDFGFKKMREFVIDTPQKLKRKLEMVEALAEIEVATKLLKDDAELEGDPLYAHYQRLHCELVPVDF…
Ler.1DRT.4g028260.1	MKVHEARTHIHHGHGEEEKVMTRKQKAESKAQEVEHSPKKAKVENEDGHTNGKSAANVIQEYDEFCKATNEKLSLEQMKEILETNGLDSSGSDIEITRRCQDLLFFGALEKCLVCNGNLEFDGRSYACRGFYSEWSSCTFSTRDPPRKKEPIKLPDSVQNSPISDLLKKYQDPSQRPQRDLGLAIKPFTGMMISLMGRLNRTHQYWKTTIEKHGGKVANSIIGATCLVASPAERERGGTSKLAEAMEKDIPVVREAWLTDSIEKQEPQPLEAYELVSDLSVAGKGIPLDKQDPEEEAIESLSAELKLYGKRGVYKDTKLQEQDGKIFEKDGILYNCAFSVCDQGRKLNDYCVMQLIVVPENRLHLYFKKGRVGDDPNAEERLEECENENNAIKEFVRLF…
Dicom.12G054800.1	MDDSIDASQRPRRTSRKRLAENDNKSDVTVFKQIKVDDVKKMVVTELRSALCDRGLPASGTKKDLAERLTTALLNNIVSMDAVDKEDSAKDAELEEKIVTATKKGNAVLDQYLPSDIQSKFHVLQRGDVIYDAMLNQTNVGDNNNKFYVLQVLESDTSNSYHVYNRWGRVGVKGQDKLAGPYSSRDQAIIAFETKFFEKTKNDWSERHSFVPFPKKYTWLEMDYDEAHEKEKESKEQLKEKQSAINKTPKESKLDKRVATFISLICNLNMMKRQMMEIGYDARKMPLGKLSKSTILKGYEALKKIAATLDSGNHKTLSDLSSDFYTVIPHDFGFQKMGAFVIDTQQKLKRKLEMVEALGEIELATKILEDADDDDDIVFLFTLKSTIQDDPTYNHYKHL…
Dicom.12G082200.1	MLNQTNVGDNNNKFYVLQVLESDTGNSYYTYNRWGRVGVKGQDKLSGPYNFDSPAIAEFHDKFFDKTKNYWHERHKFVAYTKKYTWLEMDYDEAPDKGMKSKEELKGKQPAINKAPKDKLDKRLASFVSSICNFNMMKQQMMEIGYDARKMPLGKLSKSTILKGYEALKKIAAALDSGKRKTLSDLSSEFYTVIPHDFGFKDMGAFVIDTPQKLKNKLEMVEALGEIELATKILGDADADDDDDPAYCHYMCLKCELQPLDDNKEEVAWISNYLKNTHAKTHSNYTLEILQLFRVNRDGEAERFKSFSDTPNRMLLWHGSRLTNWTGILSQGLRIAPPEAPVTGYMFGKGVYFADMVSKSANYCCTSHAEPVGVLLLCEVALGEMQELTRAKYDANKLP…
Dicom.07G034900.1	MAETRGKARMDAAAHHGNKKQKIETVSARNLAKAEAAMHEDVESFEDFLKLMENSLSLDEAQAMLDLNEQDSKYGTDDEIFRRCADQMFYGPMDRCVLCGGGMEFNGSEFRCLGFFSEWTKCDYTTKEDRTKQEEWKIPEGTKNNFLKQWKKNQERRRRPKRNVPAEQKFFDGMRIALQGRLTRTQPEYKREIEKYGGKIVSNLKEGVTCVVIPDDELSLGGSSKLLEAMEKNVRVVKEAWLRECLAKKQRLPFDDYDVSTVLPGESAVEDTEDMLMAEIKLAGKRDVHKDSRLKAGAHIYERDGIIYNCAFAVCDFFASLNHYAILQLIELDDGTIYIYHKRGRGGDRLDVHERLEEQQSVEQGIEEFSNIFEDLTGNEFEPWERHKAFSKKRLKFFP…
Dicom.03G037600.1	MATPHKPWKAEYAKSSRATCRSCSNSIAKDAFRIARVVPATQFDGLLTEWHHAGCIMKKAKKFHSLEDVEGVDNLRWEDQQKLRKYVEGQFQTIPEVKIAHGAAVATGAVGVGDCAIENAKSSRATCKGCNEKIEKGTVRISTMVESDSSRFRGKVPAWRHAECFLETGLFVQPMEDLWGWENLEIKDQEMVLALAKPFLKETGIKPRAVICNVDVPDNEAPSTAGSSKLSNSNTTKKGRKRQRKEDDNPKRGSTDGDKDTCIDASQKGTIVSQGKKKKMKNDGDVTSSRMPQGVQDDLEKQLELQSRALWKLKDDLREHVTTAELKEMLAANDQDPCGSEYDLRERCADGMLFGALKKCPMCEGPMEYQGGQYRCRGFLSAWSKCNYTTRTPERHTDK…
GmISU01.03G124600.2	MSNPQDQKPWKAEYAKSGRSSCRTCKSPIASETLRLGKMVQSTKFDGLMPMWNHAACILKKANQIKLLEDVENLESLRWEDQQKIRKYIESGGGGGGGSSSGSAAKSDSKTVKDTKCGIEVSQNSRATCKDCGQKIIKGEVRISTKPGGQGAKGLAWHHAKCLMELSPSIDVYKLSGWNNLSSSDQSAVSDFAKKGGSDTKIETEEGKESTQQQTSKGGIKRGKDVDSERKSKVAKAKGDVSVGSAMLVKSGEACDLEKKMETQSKELWDLKDDLKKHVTTTELREMLEANGQDSSGSEIDLRDRCADGMMFGALGLCPICSGFLRYSGGMYRCHGYISEWSKCSYSTCEPNRIEGKWKIPEETNNQYLKKWFKSQKGKKPVRILPLPSPRKSAESQMI…
GmISU01.12G080200.2	MKVQETRSHVHALGEEEKVMTRKQKAESKAHEVEHSPKKAKVEKEDGHINGKSETGVAEEYDEFCKATTEHLPLEQMRDILEANGLDSSGSDLEITRRCQDLLFYGALDKCSVCNGSLEFDGRRYVCRGFYSEWASCTFSTRNPPRKQEPIKLPDSVQNSLASDLLKKYQDPSHRPHRDLGLAEKPFTGMMISLMGRLTRTHHYWKTTIEKHGGKVANSIIGSTCLVASPAERERGGTSKLAEAMERSIPVVREAWLIDSIEKQEPQPLEAYDLVSDLSVDGKGIPWDKQDPGEEAIESLSAELKLYGKRGVYKDTKLQEQGGKIFERDGILYNCAFSVCDQGRGLNDYCVMQLIVVPENRLHLYFKKGRVGDDPNAEERLEEWDNVDGALKEFVRLFE…
GmISU01.10G016600.1	MASSKMRVEELRTELLHRGLSTTGTKPTLVRRLEAALRKQTTSDGGACSPRRTRKRARDSNHSEEIEVAEETKDEEEEEEKIVTATQKGVAVLDQWLPDYVKTNYHVLQLGGDVYDAMLNQTNVRDNNNKFYVIQVLESDNGSDFLVYNRWGRVGIKGQDTIHGPFKSRESAIQEFEQKFLAKTKNDWSNRNNFVSYPKSYAWLEMDYSGKKNESTVTENPGHSLGKQPQESKLEPRVAKFISLVCNMSMMNQQMMEIGYNAKKLPLGKLSKSTILKGYEVLKRLANVIDKGDRKVLEQLSGELYTVIPHDFGFKKMCEFVIDTPQKLKRKLEMVEALAEIEVATKLLKDDTEMQGDPLYTHYQCLHCELVPVEFGCVEFSMIEEYMKNTHAETHSNYT…
GmISU01.11G147600.1	MKVQETRSHVHAPGEEEKVMTRKQKAESKAHEVEHSPKKAKVEKEDGQINGKSETGVAEEYDEFCKVTNEHLPLEQMREIMEANSLDSSGSDLEIARRCQDLLFYGALDKCSVCNGSLEFDGRRYVCRGFYSEWASCTFSTRNPPRKQEPIKLPDSVQDSLASDLLKKYQDPSHRPHRDLGLAEKPFTGMMISLMGRLTRTHHYWKTTIEKHGGKVANSIIGATCLVASPAERERGGTSKLAEAMERGIPVVREAWLIDSIEKQEPQPLESYDLVSDLSVDGKGIPWDKQDPGEEAIESLSAELKLYGKRGVYKDSKLQEQGGKIFERDGILYNCAFSVCDQGLGLNDYCVMQLIVVPENPLHLYFKKGRVGDDPNAEEQLEEWDNVDGALKEFARLFD…
GmISU01.19G128500.2	MQELEAIPALASVLNDLSLHHIVRHEAAEALGAIGSDGNVPLLKNSLDSDPAEEVRETCELALERIQNLKDAGNTDVLLRMMYLLLCLLIQLHQRPLVLLLINQDKCLLMKKQGMYERYAALFALRNDGGNDAVAAIIDSLGSKSALLCHEMWNHAACVLKKANQIKLVEDVENLESLRWEDQQKIRKYIESGGGGGSSSGGGSAAKSDSKTVKDTKCGIEVSQNSRATCKDCGQKIIKGEVRISTKQGGQGAKGLAWHHAKCLIDLSPSIEVDKLSGWNNLSSSDQSAVIDFAKKGGSDTKIETEEGKESTPQQTSKGGIKRGKDVDSERKSKVAKAKGDVSVGSAMSVKSGEACDLEKKMETQSKELWDLKDDLKKHVTTTELREMLEASGQDSTGS…
Sevir.2G118900.1	MAAPPKAWKAEYAKSGRASCKSCRSPIAKDQLRLGKMVQATQFDGFMPMWNHARCIFGKKNQIKSVDDVEGIDTLRWDDQEKIRNYVESASAATSSTATVPDKCTIDVAPSARTSCRRCSQKITKGTVRVSAKLEGQASKGIPWYHVNCFLEVSISATVEKFSGWDTLSDEDKRTVLDLVKKDVGHNEPTKGSKRKKGENDMQSCKAPKLDESTSEGTVRNKGKLVDPRDSNASSADIQQKLKEQSDTLWKLKDELTKHLSTAELRDMLEANEQDTSGPERLLLDRCADGMLFGALGPCPVCNNGLYYYNGQYQCSGNVSEWSKCTYSTTEPVRIKKKWKIPDGTENDYLMKWFKSQKVKKPERVLPPMSPEKSGSKATQRMSLLSPEGLDKLRFSIVG…
Sevir.5G162200.1	MSARLRVEELRAELQRRGLDDSGNKPALVRRLDAAIRKEEKAALAAAAADGDGIAADGMVVDGKGNGGDNKKRKRSRNGEEEGSGDASLEVAKLEGMSYRELQGLAKSRGLAANGNKKDVIERLLSAPANATDGVQDEKRAPKGGVEKVEEEVKKEKMVTATKKGAAVLDQHIPDHIKVNYHVLQVGDDIYDATLNQTNVGNNNNKFYIIQVLESDGGGSFMVYNRWGRVGARGQDKVHGPFSTRDQAIYEFEGKFQDKTNNLWSDRKNFKCYAKKYTWLEMDYGETDKETNKTEKKDSITDQIKETKLETRIAQFISLICNISMMKQQMVEIGYNADKLPLGKLSKSTILKGYDVLKRISNVISKADRRQLEQLTGEFYTVIPHDFGFRKMREFIIDT…
Sevir.1G182900.1	MFLEVHETRSRAHAAAQEEGKAALKKQKTESKDQERGQHVTSKNKKSAENKGQDGESEAPMKNKKLKAEESEPNGKGTAAREFTEFCKAIGEHLSVEDMRKILQANEQDASGSEDAVVQRCEDMMFYGPLEKCPICGGQLEFKGWKYKCTGNYSEWAHCTFSTNDPPRKSGPIEVPEDIKDDFVHKWLKQQEGKEFPKRDVDEEAHIFSGMMIALSGRMSRSHGYFKEQITKHGGKVNNSVLGVTCVVASPAERDKGGSGGFAEALERGTPVVSENWIMDSIERKEVQPLAAYDIASDVVPEGRGLPLGQLDPSEEAIETLAAEVKLAGKRAVHKDSKLEKDGGCIFEKDGIIYNCAFALCDLGCDMNQLCIMQLVMVPENRLHLFYKKGPIGHDQMAE…
Sobic.004G164800.1	MVHETRSRVHAVAQEEGKVASKKQKSENEDQERGQHVPSKNKKPVDNKGQDGESEAPTKSKKLKADESEPNGREAAARDFAEFCKALGEHLSLDDMRNILEANEQDASGSEDAVVLRCEDMMFYGPLEKCPVCGGQLEFKGWKYRCTGNYSEWARCTFSSNDPSRRSGPIEVPDDIKDDFIRKWLKQHEGKEFPKRDVDEEAHIFSGMMIALSGRMSRSHGYFKEQIMKHGGKVNNSVLGVTCVVASPAERDKGGSGGFAEALERGTPIVSENWIIDSIEKKEVQPLAAYDIVSDVVPEGRGLPLGQLDPSEEAIETLAAEVKLAGKRSVHKDSKLEKDGGCVFEKDGIIYNCAFAVCDLGCQMNELCIMQLIMVPENRLHLFYKKGPIGHDQMAEERV…
Sobic.003G158900.1	MSARLRVEELRAALLSRGLDVSGTKNALVRRLDAAICKDEKIAVAAAATEVADGYGVAVDGVLVDGKGNGRNNKRKRSGDGDEEGNGDTSIDLAKLEGMSYRELQGLAKARGLAANGGKKDVIQRLLSATVDPVAVADGGPQGEKEVIKGGDEEAEVKKEKIVTATKKGAAVLDQHIPDHIKVNYHVLQVGDEIYDATLNQTNVGDNNNKFYILQVLESDAGGSFMVYNRWGRVGARGQDKLHGPFLTRDQAIYEFEGKFHDKTNNHWSDRKNFKCYAKKYTWLEMDYGETNKEIEKGSITDQIKETKLETRIAQFISLICNISMMKQQMVEIGYNADKLPLGKLSKSTILQGYDVLKRISNVISKADRRQLEQLTGEFYTVIPHDFGFRKMREFIIDT…
Sobic.003G159200.2	MVTATKKGAAVLDQHIPDHIKQAYHVLQVGDQIYDATLNQTNVGNNNNKFYIIQALESDAGEHFMVYHRWGRVGAGVQDKLLPFQTRGRAIYEFKRKFQEKTSNLWSNRKNFKPYANKYTWLETDYGETEKETNKTEKKGSITNRIKETQLETRTAQFISLICDISMMKQQMVEIGYNADKLPLGKLSKSTILKGYDVLKRISNVISMADKGQLEQLTGEFYTVIPHDFGFRKMSEFIIDTPEILKAKLEMVEALGEIEIATKLLEDDSSDQDDLLYARYKQLRCDFTPLEADSEEYSMIKTYLMNTHEETHSGYTVDIVQIFKMSRHGETERFQKFASTGNRMLLWHGSRLSNWAGILSQGLRIAPPEALFGKGVHFADMFSKSANYCCASKASRSGV…
Sobic.003G159165.1	MSARLRVEELRAALLSRGLDVSGTKNALVRRLDAAICKDEKIAVAAAATEVADGYGVAVDGVLVDGKGNGRNNKRKRSGDGDEEGNGDTSIDLAKLEGMSYRELQGLAKARGLAANGGKKDVIQRLLSATVDPVAVADGGPQGEKEVIKGGDEEAEVKKEKIVTATKKGAAVLDQHIPDHIKVNYHVLQVGDEIYDATLNQTNVGDNNNKFYILQVLESDAGGSFMVYNRWGRVGARGQDKLHGPFLTRDQAIYEFEGKFHDKTNNHWSDRKNFKCYAKKYTWLEMDYGETNKEIEKGSITDQIKETKLETRIAQFISLICNISMMKQQMVEIGYNADKLPLGKLSKSTILQGYDVLKRISNVISKADRRQLEQLTGEFYTVIPHDFGFRKMGKFIIDT…
Sobic.002G116300.1	MAAPPRAWKAEYAKSGRASCKSCKSPIAKDQLRLGKMVQASQFDGFMPMWNHARCIFSKKNQIKSVDDVEGIDALRWDDQEKIRNYIGSASAATSSTAAAPDKCTIEIAPSARTSCRRCSEKIAKGSVRLSAKLESQGSKGIPWYHANCFFEVSPSATVEKFSGWDTLSDEDKRTVLDLVKKDVGDNEQTKGSKRKKGENDMDSCKAARLDESTSEGTVRNKGKLVDPCDSNTSSADTQQKLKVQSDTLWKLKDELKSHVSAAELRDMLEANGQDISGPERHLLDRCADGMLFGALGPCPVCASGLYYYNGQYQCSGNVSEWSKCTYSTTEPVRIKKWQVPDGTKNDYLMKWFKSQKVKKPERVLPPMSPEKSGSKATQRTSSLSSKGLDKLRFSVVGQ…
Ah6G24060.1	MKVHETRSHAHMSGDEQKKGNLRKHKAEGKLPEAEQSQKKAKSENDNGRSVNGAGEASSEYNEFCKAVEENLSVDQIKEVLEINGQDCSAPEETLLAQCQDLLFYGALEKCPLCRGNLICENEKRFICGGEISEWCSCVYSTKDPPRKEEPVKIPDSIMNSAISDLIKKHQDPKSRPKIRELGSADKPFAGMMISLMGRLTRTHQYWKKKIERNGGKVSNTVQGVQCLVVSPAERERGGTSKMVEAMEQGLPVVSEAWLIDSMEKHEAQPLEAYDVVSDLSVEGKGIPWDKQDPSEEAIESLSAELKMYGKRGVYMDTKLQGRGGKIFEKDGLLYNCAFSICDLGKARNEYCIMQLITVPESNLNMYFKRGKVGDDPNAEERLEEWEDEDAAIKEFARL…
Ah6G41810.1	MANKLKVDELRSKLAERGLSTTGVKAVLVERLEEAIAEDTKKEESKSKGKRNRDSSDDTNESNKLIAIGEFRGMIVKELREEANKRGLDTTGTKKELLERLCNDANNDSSAPVKSGNGTDGAEDDKNGFEEEKKEEKIVTATKKGAAVLDQWIPDEIKSQYHVLQRGDDVYDAILNQTNVRDNNNKFFVLQVLESDSKKTYMVYTRWGRVGVKGQSKLDGPYDSWDRAIEIFTNKFCDKTKNYWSDRKEFIPHPKAYTWLEMDYGKEENDSPVNDIPSSSSEVKPEKSKLDTRVAKFISLICNVSMMAQHMMEIGYNANKLPLGKISKSTISKGYEVLKRISEVIDRFDRTRLEELSGEFYTVIPHDFGFKKMSQFVIDTPQKLKQKIEMVEALGEIEL…
Ah4G16600.1	MASPHKPWRAEYAKSSRSSCKTCKSVINKENFRLGKLVQSTHFDGIMPMWNHASCILKKTKQIKSVDDVEGIESLRWEDQQKIRKYVESGAGNSTSTSTSSTANNAKLEYGIEVSQTSRAGCRKCSEKILKGEVRIFSKPEGPGNKGLMWHHAKCFLEMSSSTELESLSGWRSIPDADQEVLLPLVKKALPVAKTETAEARQTNSRAGTKRKNDSGDNEKSKLAKTSFDMSTSGALQPCSKEREMEAQTKELWDLKDDLKKYVKSAELREMLEVNEQSTRGSELDLRDKCADGMMFGPLALCPICSGHLSFSGGLYRCHGYISEWSKCSHSTLDPDRIKEKWKIPGETENQFLLKWNKSQNSVKPKRILHPVSSGETSQGQGCKDATDFSRSEKLADLK…
Litul.18G027800.1	MANPPKPWKAEYAKSSRSSCKTCKSTIEKEKFRLGKMVSASQFDGFMPMWNHADCILKKANQIKSLDDVEGIDLLRWEDQQKIRKYVEGGSISTTPIAANECAIEVSQNSRAACKRCNEKIMKGDVRVAIKPDGGAKGLAWHHVSCFIEMSPSTQVEKFSGWDSLSTQDKEAVRSPAKKDASTSRNAEMHESKEKQQASSKGTKRKKAADNDQKTKVPKGEGNMTTGSISTNNNGNESGNHNSSAKNLDHALEGQSKALWTIKDDLKRHVTTAELREMLEANGQDSTGSEFDLRERCADGMLFGALGSCAICSGSLWYSGGQYRCHGYVSAWSKCAYATVEPVRLKGKWKIPEETSNQYLCKWFKSQKANKPNRVLPPPSSNKSSGSEAAPGSSQSSKG…
Litul.13G087100.1	MSSKLKVDDIRTLLAQRGLDTSGTKLVLLQRLESACSSDGDSSSAVGNKRPRRRPNGDGAESQKVDSVETICEMGIQKLREQAALHGVSASGSKRELVKRICAAIKEGLDDIPEEKEVDEDKEKLVTATKKGGAVLDQWLPDHIKSNYHVLQHGDEIYDAILNQTNVGANNNKFYVIQALESDDGGTFMVYNRWGRVGVKGQDKLHGPYMSRDSAINEFQQKFFDKTKNQWLDRKEFVCYPKCYTWLEMDYNEAEKEVVCNKPNDSIIGSQPRETQLEPRLAKFISLICNISMMKQQMLEIGYNAEKLPLGKLSKSTILKGYDVLKRISDVIGQSDRKKLELLSGEFYTVIPHDFGFRKMRDFVIDTPGKLKSKLEMVEALGEIEVASKLLKDDNDQDD…
Thint.J07G464400.1	MSAKLRVEELRAELQRRGLDASGTKPALVLRLDAAIREEEKEAASVAEICNVDGVDGVVMDGKAEGKSKRKRKRHGEGENEEENDILDAAKLESMGYRELQALAKTRGLNANGGKKDVLQRLLSSPATSVVDCGIQDKKEVAQADDGKVEELKKKKIVTDVMLDAAQLQGMGYRELQALAKARGLAANGIKKDVIERLLSTPANSVAVADGGFHDKKKLAKGGVGEVEEEVKKEKIVKATKKGAAVLDEHIPDDIKMTYHVLQVGDEIYDATLNQTNVGDNNNKFYIIQALESDAGGSFMVFNRWGRVGARGQQKLHPCSTRDEAIDEFEGKFEDKTKNSWSDRKNFECYAKKYRWLEMDYGEVDKETTQVQKKGSITDHLKETKLETRTAQFISLICN…
Thint.S01G091700.1	MAAAPPKAWKAEYAKSGRSSCKSCKSPIAKDALRLGKMVQATQFDGFMPMWNHAKCILNKKNQIKSVDDVEGIDALRWDDQEKIRNYAANSSTTATATASSTAATSDKCAIEVAQSARASCRRCSEKIAKGTVRVSSKLDGQGWYHVSCFLEMSPTASVEKFPGWETLSHDDRGAIIDVVKKSAASKQETTSKGSKRKIGDIDMHDSKAPNLDGSISEGAARSKGKLVVPCDPNSSSADLHQKLKEQSDTLWKLKDELKKHVSTAELRDMLEVNEQDPSGPERDLLERCADGMLFGALGTCPVCNSCLYYYGGHYQCNGHVSEWSKCTYMTTEPVRMKKKWKIPDEIKNDYLTKWFKSQKVKKPERVLPPMSPQKSVGQSPQQSLVGEALDKLRVCIVG…
Thint.S01G366300.1	MVHETRSRTHAAEEGKDAPKRQKEEHKEQEGGQERPSKNKKPVEAPTKTKKLKGGESELDGKGNATKEFTDFCKAIREHLSVEDMRKILEANGQDASGSEDAVVQSCEDMMFYGPLEKCPICGGQLECKGWKYKCTGKYSEWASCIFSSNNPPRRSDPIKVPEDISNDFMNKVMRPQCFKKGYPKRDVDEEAHIFSGMMIALSGRMSRSHAYFKEQILNHGGQVNNSVLGVTCVVASPAERDKGGSGGFTEALERGTPVVSENWIVDSIQKKEAQPLAAYDIVSDVVPEGRGLPLDKLDPSEEAIETLAAELKLAGKRSVHKDSKLDKDGGHIFEKDGIIYNCACSVCDLGSEMNQFCIMQLIMLPQKHLHLYYKKGPIGHDQMAEERVEDFGNRVNDA…
Thint.V07G421800.1	MSAKLRVEELRAELQRRGLDASGTKPALVLRLDAAIREEEKEAASAAEICNVDGIDGVVMDGKAQSKSKRKRKRHGEGENEEENDILDAAKLQSMGYRELQALAKARGLNANGGKKDVLQRLLSSPATSVVDCGIQDKMEVAEADDGKVEELKKKKIVTDVMLDAAQLQGMGYRELQALAKARGLAANGIKKDVIERLLSTPANSVAVADGGFQDKKKLAKGGVGEVEEEVKKEKIVKATKKGAAVLDEHIPDDIKMTYHVLQVGDEIYDATLNQTNVGDNNNKFYIIQALESDAGGSFMVFNRWGRVGVRGQQKLHPCSTRDEAIDEFEGKFEDKTKNSWSDRKNFECYAKKYTWLEMDYGEVDKETTQVQKKGSIADQIKVTKLETRTAQFISLICN…
Thint.S07G427600.1	MSAKLRVEELRTELQRRGLDASGTKPALVLRLDAAIRKEEKEAASAAEMCNVDGIDGVVMDGKAEGKSKRKRKRCGEGEDEEENDMSDAAKLESMGYRELQALAKARGLNANGGKKDVLQRLLSSSATSAVDCGIQDKKEVAEADDGKVEELKKKKIVTDVMLDAAQLQGMGYRELQALAKARGLASNGIKKDVIERLLSTPANSVAVADGGFQDKKKLAKGGVGEVEEEVKKEKIVKATKKGAAVLDEHIPDDIKMTYHVLQVGDEIYDATLNQTNVGDNNNKFYIIQALESDAGGSFMVFNRWGRVGARGQQKLHPCSTRDEAIDEFEGKFEDKTKNSWSNRKNFECYAKKYTWLEMDYGEVDKETTQVQKKGSITDQIKVTKLETRTAQFISLICN…
Thint.J01G388800.1	MVHETKSRTHAAEEGKDAPKRQKEEHKEQEGGKDRPSKNKKPVEPEAPTKTKKLKGGESELDGKGNSTKEFEDFCKAIREHLSVEDMRKILEANGQDASGSEDAVVQICGDMMFYGPLEKCPMCGGQLECKGWKYKCTGKYSEWASCIFSSSNPPRKSDPIKVPEDISNDFVNKQQEGKGYPKRDVDEEAHIFSGMMIALSGRMSRSHAYFKEQILNHGGQVNNSVLGVTCVVASPAERDKGGSGGFAEALERGTPVVSENWIVDSIQKKEAQPLAAYDIVSDVVPEGRGLPLDKLDPSKEAIETLAAELKLAGKRSVHKDSKLDKDGGHIFEKDGIIYNCACSVCDLGSEMNQFCVMQLIMLPEKHLHLYYKKGPIGHDQMAEERVEDFGNRVNDAIK…
Thint.J01G088700.1	MAEHVVRPLVSMLMNKASSYLLERYKVMNGMEEQRETLKRKLLAILDVIQDAEEKGASRPGVSAWLEALRKVSYEANDVFDEFKYEALRRDAKEKGHYKKLGFDIVSLFPAHNPIVFRYRMGKKLCKIVHKIENLVREMNDFGFNKTHQAPPSKQWRNTDSIIIGSEKDIVSRSRNEEKKKIVDILIDQAGDRDLIVLPIVGMGGLGKTTFAQLVYNDPAIKEYFQLQRWCCVSDDFDVVKIANNICLTNEIHREKALQNLHKEMWNHAKCILNKKNQIKSVNDVEGIDALRWDDQEKIRNYAANSSTTATATATASSTAAISDKCAIEVAQSARASCRRCSEKITKGTVRVSSKLDGQGWYHVSCFLEMSPTASVEKFPGWETLSHDDRGAIIDIVKK…
Thint.J01G088400.1	MAAAPPKAWKAEYAKSGRSSCKSCKSPIAKDALRLGKMVQATQFDGFMPMWNHAKCILNKKNQIKSVDDVEGIDALRWDDQEKIRNYAANSSTTATATASSTAAISDKCAIEVAQSARASCRRCSEKIAKGTVRVSSKLDGQGWYHVSCFLEMSPTASVEKFPGWETLSHDNRGAIIDVVKKGTASKQETTSKGSKRKIGDIDMRNSKAPNLDGSTSEGAVRSKGKLVVPCDTNSSSADLHQKLKEQSDTLWKLKDELKKHVSTAELRDMLEVNEQDPSGPERDLLERCADGMLFGALGPCPVCNSCLYYYGGHYQCNGHVSEWSKCTYTTTEPVRMKKKWKIPDEIKNDYLTKWFKSQKVKKPERVLPPMSPQKSVGQSPQQSLVGEALDKLRVCIVG…
Thint.V01G372500.1	MVHETRSRTHVAEEGKDAPKRQKEEHKEQEGGKERAPKNKKPVEPEAPTKTKKLKGGESELDGKGDATKEFNDFSKAIREHLSVEDMRKILEANGQDASGSEDSVVQSCEDMMFYGPLEKCPTCGGQLECKGWKFKCTGKYSEWASCIFSSNNPPRRSDPIKVPKEISNDYVNKWLKQQEGKGYHKRDVDEEAHIFSGMMIALSGRMSRSHAYFKEQILNHGGQVNNSVLGVTCVVASPAERDKGGSGGFAEALERGTPVVSENWIVDSIQKKEAQPLASYDIVSDVVPDGRGLPLDKLDPSEEAIETLAAELKLAGKRSVHKDSKLDKDGGHIFEKDGIIYNCACSICDLGSEMNQLSIMQLIMLPQKHLHLFYKKGPIGHDQMAEERVEDFGDRVND…
Thint.V01G091800.1	MAAAPPKAWKAEYAKSGRSSCKSCKSPIAKDALRLGKMVQATQFDGFMPMWNHAKCILNKKNQIKSVDDVEGIDALRWDDQEKIRNYAANSSTTSSATATATATATASSTAAIPDKCAIEVAQSARASCRRCSEKIAKGNVRVSSKLDGQGWYHVNCFLEMSPTASVEKFPGWETLSHDDRGAIIDVVKKGAASKQETTSKGSKRKIGDIDTHNSKAPNLNGSVSEGAARSKGKLVLPCDPNSGSADLHQKLKEQSDTLWKLKDELKKHVSTAELRDMLEANEQDPSGPERDLLERCADGMLFGALGTCPVCNSCLYYYGGHYQCNGHVSEWSKCTYMTTEPVRMKKKWKIPDEIKNDYLTKWFKSQKVKKPERVLPPMSPQKSVGQSPQQSLVGESLD…
Thint.V01G091900.1	MAEYVVRQLVSMLMNKASSYLLERYKVMNGMEEQRETLKRKLLAILDVIQDAEEKGASRPGVSAWLEALRKASYEANDVFDEFKYEALRRDAKEKGHYKKLGFDIVSLFPAHNPIVFRYRMGKKLCKIVHKIENLVREMNDFGFNKTQQAPPSKQWRNTDSIIIGSEKDIVSRSRNEEKKKIVDILIDQAGDRDLIVLPIVGMGGLGKTTFAQLVYNDPAIKEYFQLQRWCCVSGDFDVVKIANNICQTNEIHREKVSQNLHKEMWNHAKCILNKKNQIKSVDDVEGIDALRWDDQEKIRNYAANSSTTATATATASSTAAISDKCAIEVAQSARASCRRCSEKIAKGTVRVSSKLDGQGWYHVSCFLEMSLTASVEKFPGWETLSHDDRGAIIDVVKK…
AndgeH1.02AG111400.1	MAAPPKAWKAEYAKSGRASCKSCKSPIAKDQLRLGKMVQATQFDGFMPMWNHARCIFSKKNQIKSVDDVEGIDALRWDDQEKIRNYVGSVVSASAATSSTAAAPDKCTIEIAPSARTSCRRCSEKIAKGSVRLSAKLESQVSKGIPWYHANCFFEVSPSATVEKFSGWDTLSDEDKRTVLDLVKKDVSNNEQTKGSKRKKGENDMDSCKAARLDKSTSEGTVRNKGQPVDPCGSNTSSADTQQKLKEQSDTLWKLKDELKSHVSAAELRDMLEANGQDTSGPERHLLDRCADGMLFGALGPCPVCASGLYYYNGQYQCSGNVSEWSKCTYSTTEPVRVKKKWQVPDGTKNDYLMKWFKSQKVKKPERVLPPMSPEKSGSKATQRTSLLSSKGLDKLRFS…
AndgeH1.03BG149600.1	MMVSNSKTEIKSQKVSLVNFIVPVKGSALLFIDDDFGTGGDGTTKMVTATKKGAAVLDQHIPDHIKQAYHVLQVDDEIYDATLNQTNVGSNNNKFYIIQVLESDAGGRFMVYQRWGRVGAAGKDKLLAFPTRAGAIYEFKRKFHEKTNNHWCYRKIFKPYAKKYTWLETDYGETEKETNKTEKKGSITDWIKETQLETRIAQFISLICDISMMKQQMVEIGYNADKLPLGKLSKSTILKGYDVLKRISNVISMADKGQLEQLTGEFYTVIPHDFGFRKMSEFIIDTPQKLKAKLDMVEALGEIEIATKLLEDDSSDQDDPLYAQYKQLRCDITPLEADSEEYSMIKTYLMNTHGKTHSGYTVDIVQIFKMSRHGETERFQKFASTGNRMLLWHGSRLSN…
AndgeH1.03BG149500.1	MSARLRVEELRAELQRRGLDVSGTKPALVRRLDAAIRKEEKAVVAAAATKVADGYGVAVDGVLVDGKGNGGNNKKRKRSGDGDEEGNGDTSIDLAKLEGMSYRELQGLAKQRGLTANGGKKDVIQRLLSATADPSAVADGGPQGEKEVIKGGDEEVEVKKEKMVTATKKGAAVLDQHIPDHIKVNYHVLQVGDEIYDATLNQTNVGDNNNKFYIIQVLESDAGGSFMVYNRWGRVGVRGQDKLHGPFLTRDKAIYEFEGKFHGKTNNHWSDRKNFKCYAKKYTWLQMDYGETDKEIEKASITDQIKETKLETRIAQFISLICNISMMKQQMVEIGYNADKLPLGKLSKSTILQGYDVLKRISNVISKADKRQLEQLTGEFYTVIPHDFGFRKMREFIID…
AndgeH1.04AG140200.1	MRSRVHAAAQEEGKLASKKHKLENEDQERGQHVPSKNKKPADNKGQDGESEAPTKSKKLKADESEHNGREAAARDFAEFCKAIEEHLSVEDMRKILEANEQDASGSEDAVVPRCEDMMFYGPLEKCPVCGGQLEFKGWKYKCTGKYSEWARCTFSTNDPSRKSGPIKVPDDIKDELIRKWLKQREGKEFPKRDVDEEAYIFSGMMIALSGRMSRSHGYFKEQIMKHGGKVNNSVLGVTCVVASPAERDKGGSGGVAEALERGTPVVSENWIIDSIEKKEVQPLAAYDIVSDVVPEGRGLPLGQLDPSEEAIETLAAEVKLPGKRSVHKDSKLDKDGGRVFEKDGIIYNCAFAVCDLGCQMNDLCIMQLIMVPENRLHLFYKKGPIGHDQMAEERVEDFG…
AndgeH1.02BG091400.1	MAAPPKAWKAEYAKSGRASCKSCKSPIAKDQLRLGKMVQATQFDGFMPMWNHARCIFSKKNQIKSVDDVEGIDALRWDDQEKIRNYVGSVGSASAATSSTVAAPDKCTIEIAPSARTSCRRCSEKIAKGSVRVSAKLESQGSKGIPWYHANCFFEVSPSATVEKFSGWDTLSDEDKRTVLDLVKKDVSNNEQTKGSKRKKGENDMDSCKAARLYKSTSEGTVRNKGQFVDPCGSNTSSADTQQKLKEQSDTLWKLKDELKSHVSAAELRDMLEANGQDTSGPERHLLDRCADGMLFGALGPCPVCASGLYYYNGQYQCSGNVSEWSKCTYSTTEPVRVKKKWQVPDGTKNDYLMKWFKSQKVKKPERVLPPMSPEKSGSKATQRTSLLSSKGLDKLRFS…
AndgeH1.04CG142500.1	MVHETRSRVHAAAQEEGKLASKKHKSENEDQERGQHVPSKNKKPADNKGQDSNGREAAARDFAAFCKAIGDHLSVEDMRKILEANEQDASGSEDAVVPRCEDMMFYGPLEKCQVCGGQLEFKGWKYKCTGNYSEWARCTFSTNDPSWKSGPIEVPDDIKDDFIRKWLKQHEGKEFPKRDVDEEAHIFSGMMIALSGRMSRSHVYFKEQIMKHGGKVNNSVLGVTCVVASPAERDKGGSGGFAEALENWIIDSIEKKEVQPLAAYDIASDVVPGGRGLPLGQLDPSEEAIETLAAEVKLAGKKSVHKDSKLNKDGGCVFEKDGIIYNCAFAVCDLGCQMNDLCIMQLIMVPENRLHLFYKKVVDFGSRVNDAIKEFVRLFEEVTGNEFEPWERQKKFEKK…
AndgeH1.03AG152200.1	MSARLRVEELRAELQRRGLDVSGTKPALVRRLDAAIRKEEEAVVAAAATKVADGFGVAVDGVLVDGKGNGGNNKKRKRSGDGDEEGNGDTSIDLAKLEGRSYRELQGLAKQRGLAANGGKKDVIQRLLSATADPAAVADGGPQGEKEVIKGGDEEVEVKKEKMVTATKKGAAVLDQHIPDHIKVNYHVLQVGDEIYDATLNQTNVGDNNNKFYIIQVLESDAGGSFMVYNRWGRVGVRGQDKLHGPFPTRDQAIYEFEGKFHDKTNNHWSDRKNFKCYAKKYTWLQMDYGETDKEIEKGPITDQIKETKLETRIAQFISLICNISMMKQQMVEIGYNADKLPLGKLSKSTILQGYDVLKRISNVISKADKRQLEQLTGEFYTVIPHDFGFRKMREFIID…
AndgeH1.03CG143800.1	MLLTTKMYTKFFSTCRSSAELVRRSLLLPSKTLNPAPATYPKTLSGATQNLQLRSYTFRSPSSHSPPAVPLHRLHRARLLSEAVRIQDGNKVTKGGDGKMVTATRKGAAVLDQHIPDRIKQAYHVLQVGDQIYDATLNQTNVGSNNNKFYIIQVLESDAGGHFMVYHRWGRVGSGGQDKLLAFQTQGRAIYEFKRKFQEKTSNLWSNRKNFKHYTKKYTWLETDYSETEKETNMTAKKGSITDYRIKETQLETRIAQFISLICDISMMKQQMVEIGYNADKLPLGKLSKSTILKGYDVLKKISNVISNSERGQLEQLTGEFYTVIPHDFGFRNMSEFIIDTPQKLKAKLEMVEALGQIEIATKLLESNDSSDQDDDPLYTRYKQLRCDFTPLEADSEEY…
AndgeH1.03CG143500.1	MSTRLRVEELRAELQRRGLDVSGTKPALVRRLDAAIRKEEKAVVAAAATKVADGYGIAVDGVLVDGKGNGGNNKKRKRSGDGDEEGNGDTSIDLAKLEGMSYRELQGLAKQWGLTANGGKKDVIQRLLSATADPSAVADGGPQGEKEVIKGGDEEVEVKKEKMVTATKKGAAVLDQHIPDHIKVNYHVLQVGDEIYDATLNQTNVGDNNNKFYIIQVLESDAGGSFMVYNRWGRVGVRGQDKLHGPFLTRDKAIYEFEGKFHDKTNNHWSDRKNFKCYAKKYTWLQMDYGETDKEIEKASITDQIKETKLETRIAQFISLICNISMMKQQMVEIGYNADKLPLGKLSKSTILQGYDVLKRISNVISKADKRQLEQLTGEFYTVIPHDFGFRKMREFIID…
AndgeH1.04BG152800.1	MVHETRSRVHAAAQEEGKFASKKQKSENEDQGRGQHVPSKNKKPADNKGQDVESEAPTKSKKLKAHESEPNGREATARDFSEFCKAIGEHLSLEDMRKILEANEQDASGSEDAVVPRCEDMMFYGPLEKCPVCGGQLEFKGWKYKCTGNYSEWARCTFSTNDPLRKSGPIKVPDDIKDDFIRKWLKQHEGKEFPKRDVDEEAHIFSGMMIALSGRMSCSHGYFKEQIMKHGGKVNNSVLGVTCVVASPAERDKGGSGGFAEALERGTPVVSENWIIDSIEKKEVQPLAAYDIVSDVVPEGQGLPLGQLDPSEEAIETLAAEVKLAGKRSVHKDSKLDKDGGFVFEKDGIIYNCAFAVCDLGCQMNELCIMQLVMVPENRLHLFYEKGPIGHDQMAEERV…
EhanaH1.10G122300.1	MTSQLKVDELRAQLAKRGLSTTGTKPVLVKRLESAIKEDEKKKQSVDTNNDLKSRKTQRDSDDEDTNNVSEKVKAIDEFGNMNVKQLRDEASSRGLLTSGTKKELLERLCADAEKNSNDEDKGAADDTEDKEEVKEEKLITATKKGAAVLDQCLPDNIKAQYHVLQNDNDIYDAILNQTNVGDNNNNFYVIQVLESDEGGKFMFYNRWGRVGSKGQNKLTGPCTKDAAITEFESNFMRRLKTIGLIVRSLSLTRSATLGWRWTTMNLRKNLLTKELLSLQWIFNLVKQSWTNGLQSSSPSSAASVNLSKSTIWKGYDVLKRISDVIGQSDRRLLEQLSGEFYTVIPHDFGNRKMRDFVVDTPQKLKSKLEMVDALGKIEVAAKLLKDDIEMQEDPLYCH…
EhanaH1.10G104400.1	MAMPPKPWKAEYAKSGRSSCKACKKPIDKEKLRLGKMVQATQFDGFMPMWNHADCILRKSKQIKALDDVEGLESLRWEDQQRLRKYIEGAQDGDTSNASNPDDGECSVEVSQTSRATCRHCNTKIMKGEVRISKGQGRATAWHHAKCFMEMSPTTEVQKLSGWESLSSSDQAVVLAFIKKDSSTSQGVKFEMEDVKKLSQEAKPKGGAKRKRAVGTDTKSKLPKAEGDASTTKIMCDRNANNQVDEHSKASDQEGQLEAQTKALWALKDDLKKHVTTSELREMLEANDQDSKGSELDLRECCADGMLFGALARCPTCDGHLRYSGGMYRCHGYISAWSKCSFSTTEPQRVKGKWKIPEDTSNEYLVKWNKSQKLKKPARILPVSSPSVRSGNKSADGLS…
EhanaH1.10G122400.1	MTSQLKVDKLRAQLAKRGLSTTGTKPTLVKRLESAIKEDEKKKQFADANNDLKSRKRQRDSDDEDTNNVSEKVKAIDEFRNMNVKQLRDEASSRGLSTSGTKKELLERLCADAEKNSNDEDKGAADDTEDKEEVKEEKLITATKKGASVLDQYLPDHIKAQYHVLQNGDDSYDAILNQTNVGDNNNKFYMIQVLESDEGGKFMFYNRWGRVGSKGQNKLTGPCAKDAAISEFESKFYAKTKNHWANRKEFVSYLKCYTWLEMDYDEPVKESSDQGASKPTMDIQPRETKLDKRIAKFISLVCSISMMKQRMMEIGYNAEKLPLGKLSKSTILKGYDILKRISNVIGQSDRRMLEQLSGEFYTVIPHDFGYRKMREFVIDTPQKLKSKLEMVEALGEIEV…
EhanaH1.05G028200.1	MDKPFSGMSIALSGRLSRTHQYWKSKIEKHGGKVANSVIGVTCLVMPPVERERGGSLKLAEALERGIPVVREAWLIDSIEKKAPQPLDAYDIASDLVVEGKGIPLDKQDPSEEALETLTAELKVYGKRGVHKDTKLQDQGGKIFEKDGILYNCAFAQRNQGRGMNDFCITQLIMVPENRLHMYYKRGKIGDNARAEDTLEEWDNADNAVKEFARLFKELTGNEFEPWEREKKFQKKHRKFAPIDMDDGVEVRHGALGLRQLGVAVAYCKLDPFVANFMKVLCSQLIYRYALMEMGLDFPELPMGMLSKVHLDRCESNLLEFVEKLKETKETGLKAEAVWSDFSQRWFTLLPSTRPFNFREYGDLADHAASTFETVRDITVASHLIGDMSGSTLDDPLFE…
CsAcsn226.02G022200.1	MASKLKVDELRSKLAERGLSTTGVKAVLVERLEEAIAEDTKKEESKSKRKRNRDSSSDETDESNKLIAMSQFRGMIVKELRDEANKRGLDTTGTKKELLERLCNDANNDSNAPVNSGIDEEAEDDNNGFEEDKKEEKIVTATKKGAAVLDQWIPDQIKNQYHVLQRGDDVYDAILNQTNVRDNNNKFFVLQVLESDTKKTYMVYFRWGRVGVKGQSKLDGPYDSWDRAIEIFTNKFCDKTKNYWSDRKEFIPHPKSYTWLEMDYGKEENDSPVNDIPSSSSEVKPENSKLDTRVAKFISLICNVSMMAEHMMEIGYNANKLPLGKISKSTILKGYEVLKRISEVIDRFDRKRLEELSGEFYTVIPHDFGFKKMSQFVIDTPQKLKQKIEMVEALGEIEL…
CsAcsn226.20G200500.1	MKVHETRSHAHMSGDEQKKGNLRKHKAEGKVPEGEQSQKKAKSENDNGRSVNGAGDVASEYDEFCKAVEENLSVDQIKEVLEINGQDCSAPEETLLAQCQDLLFYGALAKCPLCGGSLICDKEKRFICGGEISEWCSCVFSTKNPPRKEDPVKTPDSVMNSAISDLIKKHQDPKSRPKRELGSADKPFAGMMISLMGRLTRTHQYWKKKIERNGGKVSNTVQGVTCLVVSPAERERGGTSKMVEAMEQDLPVVSEAWLIDSVEKHEAQPLEAYDVVSDLSVEGKGIPWDKQDPSEEAIESLSAELKMYGKRGVYMDTKLEERGGKIFEKDGLLYNCAFSICDLGKGRNEYCIMQMITVPESNLNMYFKRGKVGDDPNAEERLEEWEDEEAAIKEFARLF…
CsAcsn226.13G193100.1	MKVHETRSHAHMSGDEQKKGNLRKHKAEGKLPEVEQSQKKAKSENDNGRSVNGGGDVASEYNEFCKAVEENLSVDQIKEVLEINGQECSAPEETLLAQCQDLLFYGALAKCPLCGGSLICDKEKRFICGGEISEWCSCVFSTKNPPRKEDPVKIPDSVMNSAISDLIKKHQDPKSRPKRELGSADKPFAGMMISLMGRLTRTHQYWKKKIERNGGKVSNTVHGATCLVVSPAERERGGTSKMVEAMEQGLPVVSEAWLIDSVEKHEAQPLEAYDVVSDLSVEGKGIPWDKQDPSEEAIESLSAELKMYGKRGVYMDTKLEERGGKIFEKDGLLYNCAFSICDLGKGRNEYCIMQMITVPESNLNMYFKRGKVGDDPNAEERLEEWEDEEAAIKEFARLF…
CsAcsn226.13G306700.1	MASKLKVDELRSKLAERGLSTTGVKAVLVERLEEAIAEDTKKEESKSKRKRNRDSSSDETDESNKLTAIGQFRGMIVKELREEAMKRGLDTTGTKKELLERLCNDANNDSNAPVKSGADEDEAEDDKNGFEEETKEEKIVTATKKGAAVLDQWIPYQIKNQYHVLQRGDDVYDAILNQTNVRDNNNKFFVLQVLESDTKKTYMVYFRWGRVGVKGQSKLDGPYDSWDRAIEIFTNKFCDKTKNYWSDRKEFIPHPKSYTWLEMDYGNEENDSPVNDIPSSSSEVKPENSKLDTRVAKFISLICNVSMMAEHMMEIGYNANKLPLGKISKSTISKGYEVLKRISEVIDRFDRKRLEELSGEFYTVIPHDFGFKKMSQFVIDTPQKLKQKIEMVEALGEIE…
CsAcsn226.11G303700.1	MASKLKVDELRSKLAERGLSTTVVKAVLIEGLEEDTKKEESKRKRETNLDSSDETDESNKLIAISEFRGMIVKELREEANKKGLDTTGTKKELLERLCNDASNDSNAPVKSGIDEAEDDKNGFEEDKKKEKIVTATKKGAAVLDQWIPDQIKKQYHVLQRGDNVYDAILNQTNVRDNNNKFLVLQVLESDTKKTYMVYTRWGRVGVKGQSKLDGPYYSCHPAIEIFRNKFFDKTKNYWPRRKEFIPHPKSYTWLEMDYGKEENDSPVNDIPSSSSEFKPENSKLDTRVAKFISLICNVSMMAQHMMEIGYDANKLPLGKISKSTISKGYEVLKRISEVIDRFDRKKLEELSGEFYTVIPHDFGFKKMSQFVIDTPQKLKQKIEMVEALGEIELATKLLS…
CsAcsn226.05G175900.1	MASPHKPWRAEYAKSSRSSCKTCKSAITKETFRLGKLVQASQFDGVMPMWNHASCILKKTKQIKSVDDVEGIESLRWEDQEKIRKYVESGAGNSTSASTSTSTSTSSTANSAKLEYGIEVSQTSRAGCRKCSEKILKGEVRIFSKPEGPGNKGLMWHHAKCFLEMSSSTELESLSGWRSIPDSDQEALLPLVKKTLPAAKTETAEARQTNPKAGTKRRNDSGDNEKSKLAKTSFDMTTSGALQPCSTERVMEAQTKELWDLKDDLKKYVTSAELREMLEINEQSTRGSELDLRDKCADGMMFGPLALCPICSGHLSFSGGLYRCHGYISEWSKCSHSTLDPDHIKGKWKIPEGTENQFLLKWNKSQKSVKPKRILRPVSSGETSQGQGSKDAADSSRSE…
CsAcsn226.07G068200.1	MASPHKPWRAEYAKSSRSSCKTCKSSITKETFRLGKLVQASQFDGVMPMWNHASCILKKTKQIKSVDDVEGIESLRWEDQEKIRKYVESGAGNSTSASTSTSTSTSSTANNAKLEYGIEVSQTSRAGCRKCSEKILKGEVRIFSKPEGPGNKGLMWHHAKCFLEMSSSTELESLSGWRNIPDSDQEALLPLVKKTLPAAKTETAEARQTNPKAGTKRRNDSGDNEKSKLAKTSFDMTTSGALQPCSTERVMEAQTKELWDLKDDLKKYVTTAELREMLELNEQSTRGSELDLRDKCADGMMFGPLALCPICSGHLSFSGGLYRCHGYISEWSKCSHSTLDPDHIKGKWKIPEGTENQFLLKWNKSQKSVKPKRILRPVSSGETSQGQGSKDAADSSRSE…
CsAcsn226.12G331400.1	MTVKLKVDELRSKLAERGLSTTGVKAVLVFFFCCSLIFEFAFGMIVKELREEANKRGLDTTGTKKELPERLCNDASNDSNAPVKSGIDEAEDDKNGFEEDKKEEKIVTATKKGAAVLDQWIPDQIKKQYHVLQRGDDVYDAILNQTNVTDNNNKFLVLQVLESDTKKTYMVYTRWGRVGVKGQSKLDGPYYSRHPATKIFTRKFFDKTKNYWGNRKEFIPHPKSYTWLEMDYEKEENDSPVNDIPSSSSEVNPENSKLDTRVAKFISLICDVSMMAQHMMEIGYDANKLPLGKISKSTISKGYEVLKRISEVIDRFDRKRLEELSGEFYTVIPHDFGFKKMSQFVIDTPQKLKQKIEMVEALGEIELATKLLSVDRELQDDPLYYHYQQLNCGLTPVEA…
CsAcsn226.16G066000.1	MASPHKPWRAEYAKSSRSSCKTCKSSITKETFRLGKLVQASQFDGVMPMWNHATCILKKTKQIKSVDDVEGIESLRWEDQQKIRKYVESGAGNSTSASASTSTNTSSTANNAKLEYGIEVSQTSRAGCRKCNEKILKGEVRIFSKPEGPGNKGLMWHHAKCFLEMSSSTELESLPGWRNIPDSDQEALLPLVKKTLPAAKTETAEARQTNPKVGTKRRNDSGDNEKSKIAKTSFDMTTSGALQPCSTERVMEAQTKELWDLKDDLKKYVTTAELREMLELNEQSTRGSELDLRDKCADGMMFGPLALCPICSGHLSFSGGLYRCHGYISEWSKCSHSTLDPDHIKGKWKIPEGTENQFLLKWNKSQKSVKPKRILRPVSSGETAQGQGSKDAADSSRSE…
CsAcsn226.08G112500.1	MKVHETRSHAHMSGDDQKGNLRKHKAEGKLPEGEQSQKKAKPESDNGRSVNGAGDVASEYNEFCKAVEENLSADQIKEVLESNGQDCSAPEETLLAQCQDLLFYGALGKCPLCGGSLICDKEKRFICGGEISEWCSCVFSTKNPPRKEEPVKIPDSVMNSAISDLIKKHQDPKSRPKRELGSADKPFAGMMISLMGRLTRTHQYWKKKIERNGGKVSNTVQGVTCLVVSPAERERGGTSKMVEAMEQGLPVVSEAWLIDSVEKHEAQPLEAYDVVSDLSVEGKGIPWDKQDPSEEAIESLSAELKMYGKRGVYMDTKLEERGGKIFEKDGLLYNCAFSICDLGKGRNEYCIMQMITVPESNLNMYFKRGKVGDDPNAEERLEEWEDEEAAIKDFARLFE…
CsAcsn226.08G223300.1	MASKLKVDELRSKLAERGLSTTGFKAGLVERLEEAIAEDTKKEESKSKRKRNRDSSSDETDESNKLTAIGQFRGMIVKELREEANKRGLDTTGTKKELLERLCNDANNDSNAPVKSGIDEAEDDKNGFEEDKKEEKIVTATKKGAAVLDQWIPDQIKNQYHVLQRGDDVYDAILNQTNVRDNNNKFFVLQVLESDTKKTYMVYFRWGRVGVKGQSKLDGPYDSWDRAIEIFTNKFCDKTKNYWSDRMEFIPHPKSYTWLEMDYGKEENDSPVNDIPSSSSEVKPENSKLDTRVAKFISLICNVSMMAEHMMEIGYNANKLPLGKISKSTISKGYEVLKRISEVIDRFDRKRLEELSGEFYTVIPHDFGFKKMSQFVIDTPQKLKQKIEMVEALGEIELA…
Bmexi.06PG183700.1	MAATPKAWKVEYAKSARSSCKSCKSPIGKDALRLGKMVQSTQFDGFMPLWNHASCIISKKNQIKSLNVPISVDDVEGIDALRWDDQEKIRNYVGNSSATASSKAASSDKCTIEVAQSARASCRHCSEKIAKGNVRVSAKVEGQGWYHVSCFLEMSPTATVEKIPGWEALSHEDKGAIHDVVKKCTANKQQTTLKGSKRKNGDSDMHECKAPKLDGSISEGATRNKGKLNVPCDSNASSADLQQKLKEQSDTLWKLKDELKKHVTTAELRDMLEGNGQDPCGPERHLLERCADGMLFGALGPCPVCSSCLYYYGGQYQCSGYVSEWSKCTYTTTEPARIKKKWKIPDEINNDYLTKWFKSQKLKKPERALPPMSPQKYVGQSTQQSLIGEALDKLRVSVV…
Bmexi.04UG179900.1	MVHETRSRTHATEEGKAAPKRQKAENKEQEGGQQAPSKNKKSVEPEASTKTKKLKADQSELNGKDSAMEEFMDFCKAIREHLSVDDMRKILEANEQDASGSEDAVVPSCEDMLFYGPLEKCPICGGQLECMGWKYKCTGKYSEWASCVFRTNNPPRKGGPTKVPDDVSNDFVNKWLKKQEGKGYPKRDMDEDAHIFSGMMIALSGRMSRSHAYFREQIMKHGGKVSNSVLGVTCVVASPAERDRGGSGGFAEALERGTPIVSENWIVDSIQKKEAQPLAAYGIVSDVVPEGKGLPLDKLAPSEEAIETLAAELKLAGKRSVHKDSKLDKDGGRIFEDDGVIYNCAFSVCDLGSEMNQFCIMQLIMVPENHLHLHYKKGPIGHDQMAEERVEDFGSRVND…
Bmexi.01UG151700.1	MSAKLRVDELRAELQRRGLDDSGTKPALVRRLDAAICKEEKETACAAAAANASNVDGVDGVVLDGKWRDENERKRKRRGEEENDTSWDVAKLEGMSYRGLQALAKAHKLNANGSKKDVIQRLLSTPVTSVEALDHDVQDKKELAEGVDGKVEKEMKKGKMAADVTLDAAQLAGMGYRELQALAKARGLAANGIKKDVIERLVSTPANSAAVADGGVQDIKKVAQGVVRKVEEEVKKEKMVIATKKGAAVLDEHIPDHIKMTHHVLQVSDAGGSFMVYNRWGRVGVRGQQKLHGPFSTQDQAIYEFEGKFEDKTSNAWSNCKNFKCYAKKYTWLEMDYGEVDKEMTQIQKKGSVSDKIKETKLETRTAHFISLICNISMMKQQMMEIGYNADKLPLGKLS…
Bmexi.01PG172600.1	MSAKLRVDELRAELQRRGLDDSGTKPALVRRLDAAIRKEEKETACAAAAANASNVDGVDGVVLDGKGGDQNERKRKRRGEEENDTSWDAANLEGMSYRELQALAKAHKLNANGSKKDVIQRLLSTPVTSVEAVDHDAQDKKELAQGVDGKVEKEMKKGKMAADMTLDAAQLAGMGYRELQALAKARGLAANGIKKDVIDRLLSTPANSAAVADGGVQDIKKVAQGVVRKVEEEVKKEKMVIATKKGAAVLDEHIPDHTKMTHHVLQVGDEIYDATMNQTNVGNNNNKFYIIQALESDAGGSFMVYNRWGRVGARGQQKLHGPFSTQDQAIYEFEGKFEDKTSNAWSNRKNFKCYAKKYTWLEMDYGEVDKETPQIQKKGSVSDQIKETKLETRTAQFIS…
Bmexi.U106000.1	MAATPKAWKVEYAKSGRSSCKSCKSPIGKDALRLGKMVQSTQFDGFMPLWNHASCIISKKNQIKSVDDVEGIDALRWDDQEKIRIYVGNSSATASSKAAISDKCTIEVAQSARASCRHCSEKIAKGNVCVSAKVEGQGWYHVSCFLEMSPTTTVEKIPGWEALPHEDKGAIHDVRKNGDSDMQECKAPKLDGSISEGATQNKGKLNVPCDSNASSADLQQKLKEQSDTLWKLKDELKKHVTTAELRDMLEANGQDPCGPERHLLECCADGMLFGALGPCPVCTSCLYYYGGQYQCSGYVLEWSKCTYTTTEHARIKKKWKIPDEIKNDYLSKWFRSQKLKKPERALPSMSPQKYVGQSTQQSLIGEALDKLRVSVVGQSKDVADEWKQKLKFAGVNSNA…
Vfaba.Hedin2.R1.6g018920.1	MKVHEARSHVHHAHGEEEKVMTRKQKAESKAQEVEHSPTKKAKVETEDGHTNGKSAANVEQEYDEFCKATNKDLSLEQMKEILETNGLDSSGSDLEVTNRCQDLLFFGALEKCLVCNGNLEFDGRSYACRGFYSEWSSCTFSTRDPPRKKEPIKLPDSVQNSPISDLLKKYQDPSQRPQRDLGLAIKPFTGMMISLMGRLNRTHQYWKTTIEKHGGKVANSIIGATCLVASPAERERGGTSKLAEAMERDIPVVREAWLTDSIEKQEPQPLEAYDLVSDLSVAGKGIPWDKQDPGEEAIESLSAELKLYGKRGVYKDTKLQERDGKIFEKDGILYNCAFSVCDQGRKLNDYCVMQLIVVPENRLHLYFKKGRVGDDPNAEERLEECENEDNAIKEFVRL…
Vfaba.Hedin2.R1.5g123360.1	MSNPQNQKPWKAEYAKSGRSSCRTCKSPIASEKLRLGKMVQSSMFDGLMPMWHHADCVLKKSNQIKLVDDVENLDTLRWEDQQKIRTYIESGGGGGGGSTSKSKSKSSAASASKSSASKNVECGIEVSQTSRAACKHCGQKIIKGEVRISTKPDGQGPRGLAWHHAKCLLELSPSIQVENLSGWNTLSSSDQSAVNDLALKGHPTNKREGSGTNVEAEEFKVSTLQSSSRSGTKRGKDAEGEQKSKAAKVKGDVSVGREAAVNGEAGGLENRLEAQSKELWALKDDLKKHVSNAEMREMLEANDQDSTGSELDLRDRCADGMMFGGLCHCPLCSGFLRYSGGMYRCSGYISEWSKCSYSTCEPKRTEGKWKIPEETDNQYLKKWFKSQKGKKPIRILPP…
Vfaba.Hedin2.R1.3g101480.1	MATSKMTVEELRTELNHRGLTTTGIKPTLVRRLEAALRKETKLSRPDADASSSLGKRSRDGHSGKTTSTRSRRGVSNKQSPETILEDSHLVKQEEEALMDAEEEAIEVEKIVTATKKGAAVLDQWLPDHIKMHYHVLELAGEIYDAVLNQTNVGDNNNKFYVIQVLESDDGGKFLVYNRWGRVGVKGQDKIHGPYALRESAIQEFEQKFLAKTKNAWCDRNDFVSHPKSYVWLEMDYSGKEKESSVTERPVHALRKQPLESKLEPRIAKFISLVCNLSMMNQQMMEIGYNANKLPLGKLSKSTILKGYNVLKRLADVVDKFDRKALEQLSGEFYSVIPHDFGFKKMREFVIDTPQKLKRKLEMVEALAEIEVATKLLKDDAEMEGDPLYAHYQRLNCEL…
EscalH1.4G068700.1	MKVTETRSGRSHASGDHDQKGARKHKEPADQNKQQQGDEDVDKKPKKAKQSEGEKDGGGNKTNGSKSVEDVVADFEEFCKLTKERLSLEQMKQILVANGQDISEIEDAVVPTCQDMLYYGVLEKCPVCEANLEKAGSKYICRGRYSEWSSCTFKTTDPPRKKEPVNLPDEISSVGDIADLVKKRQDPKNQQSKTLDSSAKAFTGLMISLSGRLTRTHQYWKREIQKNGGKVANSVHGVSCLVVSPAERERGGSSKVIEAMERGIPVVSEAWLIESIDKQEAQPLEAYDVVSDLTTYGKGVPLEKMDPSEEALETMSSELKLYGKRGVYKDTRLEEQGGKIFEKDGLLYNCAFSICDKGRELNDYCIMQLVMVPENRLHLYVKKGRVGDDDKAEERLEEW…
EscalH1.2G311600.1	MMNMKASKQWKIEYAKTSRSSCRTCKKTISVEMLRLGKIVQASRYDGFLTLWNHTHCMLKKAGRIKFLDDVEGLDLLRWEDQRKMRRYIEGGVFFNTTTVGVNEFGIEVSQTSRAVCKLCNKKIAEGEVRISTRPNGEKTKILAWHHASCYLEWLPSTQVEKLLGWNSFSVADQKAVSALAKKDELQEEDELLQTAPKKRKRSVRGNQKLKICKTEENESVSMVANESNLSDLTIQSRNNSSYLENLESQNKALWGIIDDLKTHVTIVEMREMLDLNGQHPAGSELDLRSLCADGMLFGALASCPICSGSLRYSGTEYRCHGYVSAWSKCSYSTTKPIRLKGKWEIPDETRNAYLSKWFKSQKGQKPIRIPPALFQGQASGTQAALKDLKVAVAGFSEE…
EscalH1.1G146000.1	MATNKLRVEELRAQLTQRGLDSSGTKPHLVKRLESALATENKDTDKPSTDSTVVNDSVTTKKRQRESENDDDDSSHVHQKVKAIETLREMGIRQLREQATLRGISTSGSKKELLERLSTDLDPDVNVQDKKEEADGKKEKLVTATKKGAAVLDQYLPDTIKANYHVLQHGDEIYDAMLNQTNVSHNNNKFYVIQVLESDDGASFMVYCRWGRVGIKGQDTLRGPYTSRDSAIQEFEMKFCDKTKNLWCDRKNFVCHQKSYTWLEMDYEEAEESVVPEKLKDSSIAIQPRETKLESRIAKFISLVCNVNMMKQQMLEIGYNAEKLPLGKLSKSTILKGYNVLKRIADVISKPNREVLDQLSGEFYTVIPHDFGFKKMREFVIDTPQKLKHKLEMVEALGE…
EscalH1.1G048600.1	MATPQKPWKAEYAKSSRSSCKTCKTPIDKEKLRLGKMVQATQFDGLMPMWNHASCILKKANQIKAPEDVEGLDLLRWEDQQKIRKYVEGVGSSNTSVVEANECGIEVSQTSRATCRRCSQKIMKGEVRVSAKADGPGARGVQWHHATCFLESSPSTQVEKFSGWDDIPVSEQQSIRALAKKGASTTKSVPKAEDQKDENNVEESSKVGTKRKKGASGDQVSKVPKAEDVTSLGVKAELNDVKLGKQATDLEKKLELQSKELWVIKDDLKKHVKTSELREMLEANDQDSAGSEFDLRERCADGMLFGALGKCAICTGSLHYSGGEYRCHGYLSAWSKCSYSTTEPERLKGKWKIPEETSNEYLCKWFKSQKVKKPVRVLPPPSSNKPSGHQGSTAMSPSK…
CamerRush.11G007900.1	MASPQKPWKAEYAKSSRSSCKTCKSPIAKEVLRLGKMVQATQFDGLMPMWHHADCILNKAKQIKSIDDVEGIELLRWEDQQKIRKYVEGSGPAATNTLTNTECGIEVSHTSRASCKCCNQKIMKGEVRISAKPDGQGARSLTWNHANCFLELYPSTQVEKLSGWESLSASDQAAVRALDKKKVPSTAKSGTELEIQDNKELLQQSTSKAGIKRKKDVNVDQKPKVAKAGGDTSASRAACKDNVADSRDLENKLETQTKELWALKDDLKKHVTTAELREMLEANGLDSTGSELDLRERCADGMMFGALSSCPICSGSLHYSGGMYRCHGFVSAWSKCSYSTREPERLKGKWKVPEETNNQYLIKWFKSQKKTKPVRILPPPSYNNTSGSCAANSESQSSK…
CamerRush.02G128400.1	MADKLKVEELRTELSQRGLSTAGIKPSLVRRLETALRKENKQPATATDDGDASDNKKRRRDSENGGSQKIKAVEEFRKMGIRQLREQTALRGVSSSGSKKELLERLCEDLKDQDLKDIPEANEKEKESEKEKIVTATKKGAAVLDQWLPDHIKGHFHVLQLGDEIYDAMLNQTNVGDNNNKFYVIQALESDGGGTFMVYRRWGRVGVKGQDNIQGPYTSRDSAIQEFENKFFAKTKNHWSNRKEFTCHPKSYTLLEMDYSEQEKELDVKEKPDSALGIQPRETQLEPRIAKFISLICNVSMMKQQMMEIGYNADKLPLGKLSKSTILKGYDVLKRLADVISQSDRRKLEQLSGEFYTVIPHDFGFKKMREFVIDSPQKLKSKLEMVEALAEIELAAKLL…
CamerRush.10G049700.1	MKVHETRSHARTSGEEEKAMTRKQKAESNEHEAVQSPKKPKSTENDNVDQPNGKSSADIAAEFEEFSKAITEHLSIQQMREILEANGQDTSGSDSSILSKCQDLLFFGPLEKCPVCNGNLEYTGTRYSCRGFYSEWSSCTFSTKDPPRKQEPTKLPDSVLNSPVSDLIKKYQDPSCRPQRTLGTTDKPYKGMMISLMGRLSRTHDYWRKEIEKHGGKVANSVIGATCLVASPAERERGGSSKLVEAMERGIRVVSEAWLVDSIQKKEAQPLEAYDIVSDLSVGGKGIPWDKQDPSDEALESLSAEVKLFGKRGVYKDTKLQEQGGKIFERDGILYNCAFSLCDMGRGLNQYCIMQLITVPEGSLHLYYKKGRVSDDPNAEERLEECENEDNAVKEFVRL…
YucfiPri.18G019200.1	MVSKLKVEELRSQLRLRGLDETGTKPVLVKRLESAIRKEEEEEENESSRDASNGAKKRSTESGETLEAEEGASKNAAPNGSNKRPRDSLNEEEMISVGKLQKMGIRQLRVLASHCHLPENGSKKELIERLSVDRKNSEWNLEDKDPEGCKEEKLITATKKGGVVLDQWLTDDIKSSFHVLQLGQEIYDATLNQTNVGENNNKFYVIQALESDDGGKFFVYNRWGRVGVRGQDKLHGPFTSREKAIAEFEMKFSQKTRNHWCNRKNFTCYPKCYTWLEMDYGEDEKEIVQRKTDASIGTQLRETKLEPHIAKFISLICNISMMKQQMLEIGYNAEKLPLGKLSKSTILKGYDVLRRISDVISQPNRKTLEQLSGEFYTVIPHDFGFRKMREFIIDTPHKL…
YucfiPri.10G124000.1	MKVHETKSHSHSSLEEEGKIGTRKHKAESKVHDGDPPASRNKKAKAAESKNGAPDGKSSEDVVAEFDEFCKATREHLSVEEIRRILEANDQDSSGPDDAVVLRCQDMLFYGALEKCPVCGYQLQCAGSNYACKGAYSEWSTCTYTTRESPRKKQALKVPDDIKDPMVLDWVKDHESKPYPQRPLTPLDKPLVGMMISLSGRLSRTHQYWREQIEKHGGEVSNSVQGVTCLVVSPAERERGGSSKVVEAMESNIPVVREAWLLDSIQKQAAQPLDAYDVVSDLAPEGKGIPWDKQDPGEEALESLNAELKVYGKRGVHKDSKLREQGGYIFEKDGIIYNCAFSICDQGRGLNEYCITQLIMVPENHLHLFYKKGRVGDDPKAEERVEEWPNVDDAVKEFI…
YucfiPri.05G205800.1	MATPPKPWKAEYAKSGRSSCKTCKSPIDKDQLRLGKMVVATQFDGFMPMWNHADCILKKANQIKSFDDVEGIDLLRWEDQEKIRKYVEGGSVNTSSTVDSDCAIEVSQTSRATCRRCNEKIMKGTVRVSTKPEGQGARGVAWHHIHCFVQMSPSINIEKVSGWDNLPSEEKATVSSLVKKGKSTTKTENAVKEDKVAASEQTSKGTKRKKDGNTEQKAKIPKLEGSASAGGGSSNDGVVDLERKLKEQTNSLWDIKDGLKKHVSTSELREMLEANGQDSAGSENDLRERCADGMLFGALGKCPICSGSLHYSGGRYHCHGYVSAWSKCSYSTTEPERLKQKWKIPEGFNNEFLLKWSKSQKAKRPDRILPPVSSKSLASQTSPVKSQSERLEDLKIAIA…
YucfiPri.03G111300.1	MATPPKPWKAEYAKSGRSSCKTCKSPIDKDKLRLGKMVVATQFDGFMPMWNHAGCILKKAKQIKSFDDVEGVDLLRWEDQEKIRKYVEGGSVNTSSTVDSDCAIEVSLTSRATCRRCNEKIMKGTVRVSTKPEGQGARGVAWHHIHCFIQMSPSINIEKVSGWDIIPPEEKATVSSLVEKGKSTTKTESSVKEDKVAASEQTSKGTKRKKDGNTEQKAKIPKSEGSAAGGGSNNDGVADLESKLKEQTNSLWDIKDGLKKHVSTSELREMLEANGQDSGGSENDLRERCADGMLFGALGKCPICSGSLHYSEGRYCCHGYVSAWSKCSYSTTEPVRLKQKWKIPKGINNEYLLKWSKSQKANKPDRILPPVSSKSLATQKSPVNSQSERLEDLKIAIAG…
Tylat.03G108200.1	MATNPPKPWKAEYAKSGRSSCKSCKNAIAKDQLRLGKMVTATQFDGFMPMWNHATCIFKKGSQIKSFDDVEGIDLLRWDDQQKIRKYIDDGSSTKAVVSNDECAIEVSQTSRATCRRCNQKIMKGTIRVSAKPEDQGARGLAWHHVSCFMEMFPSMRVEKLLGWNTLTLQDKETVCAIVKKDTCKNIPDDLSQQKTSKGAKRKQIRGDENTCKVSKSEGNSSAVRILSKGSDLESSEHVTSSPSELERKLKEQSDALWNIKDNLKKHVTTAELREMLEANGQDSSGSEYSLRDRCADGMIFGALGNCPICSGSLHYSGGQYLCHGFVSAWSRCSYSTTEPVRLKGKWKIPEETSNQYLIKWFKSQKLKKSSRVLPLPSPDKSSGSQVKSSNGEGLGNLK…
Tylat.09G003200.1	MKVHETRSHSHSSAEEEGKIGTRRHKVETKGQDESKNKKAKVTNGENGDATAKTAAAVAVEFAEFCKATKEHLSIQEMRLILEANGQDSSGSDDAVVPRCQDMMFYGPLGSCLVCGGQLECTGKNYICKGAYSEWTSCPFNTRDAPRKGDGIKVPEGIGKGSEIVKEWVKNQEPRAYPGRELTPLDKPFAGMMISLSGRLSRRHQSWREEIEKHGGKVSNSITGVTCLVVSPAERERGGSTKVAEAMETNIPVVREAWLVDSIQKREAQPLEAYDVVSDLAPEGRGIPWGKQDPSEEALESLMAEIKLYGKRAVYKDSMLEDQGGKIFERDGIIYNCAFSLCDNVKGVNDYCVMQLIMLPENHLHLYYKKGKVGDDSKAEERVEDFEGRINDAVMEFVR…
Tylat.12G023400.1	MSSKLKVDELRAELSLRGLDTNGTKPTLVRRLDSAIRKENKKKQEQEEEEEEENASSSAAANVGKKRPRDEAEDGGGDVEKLQDMGIRELRELAKARGLPANGSKNDLVIRLSEVDLADGGEVEEPKKEKLVKATKKGGAVLDQHIPDHIKSSYHVLQVGEEIYDATLNQTNVGDNNNKFYVMQALESDDDRMFMVYNRWGRVGIRGQDKLHGPFGSRERAVDEFQKKFFDKTKNQWADRKKFICYPKCYTWLEMDYSEAEKEAVADRRKDPISAQPRETKLDPRIANFVSLVCNISMMKQQMMEIGYNAEKLPLGKLSKSTILKGYDVLRRISDVILKPDRKRLEQLSGEFYTVIPHDFGFKKMCAFVIDTPQKLKRKLDMVQALGEIEVATKLLEGD…
MyflaH1.04G074200.1	MKGHDTRSHAHSANANDEEKVVTRKQKAENKTHEGATPPKKAKAENSNNGHANGKSSADVAEEFKEFCKATKEHLSVEQLKEILEANGVDCSTLNDDAVVPKCQDMLFYGALEKCPVCNGNLEYKGNNYSCTGSYSEWSTCTFSTKDPPRRNEPVKLPDSVQSSAVYDLLKRHQDTQSRANAQAELKKADKPFTGMMISLSGRLTRTHQYWRNKIEKHGGKVANSVAGATCLVVSPAERERGGSSKVLEAMEKGIPVVREAWLSDSIEKQEAQPVDAYDVVSDITVDGKGIPWDKQDPSEEALESLSAELKLYGKRGVYKDTMLQDLGAKIFEKDGIIYNCAFSVCDLGRGVNDYCIMQLIMVPERPLNFYYKKGRVGDDPHAEERLEEWENNSEAVKE…
MyflaH1.01G102000.1	MANPPKAWKVEYAKSSRSSCKTCKSPIEKERLRLGKMVQATQFDGFMPMWNHANCIMRKSNQIKSLDDVEGLELLRWEDQQEIRKYLEGGTTNDTDSGSEFSIEVSQTSRATCRNCGQKIKKGEVRVSSKPDVQGARGLVWQHANCFIETSPAIQVEKLSGWDSLPLSDQRAVLALVKNPKGVFSGPKDEVKEDKEPQESTSKGTKRKKGFSRDIKSKAFKAEGEEKPKASDVDSKLEAQTKALWALKDELKKYVTTAELREMLEANGQDSTGSEPDLRERCADGMMFGALGNCPICSGCLRYAGGMYRCHGYLSAWSKCSYSTAEPQRLNDKWQIPEDSNNHFLCKWFKSQKGKKPVRILPPPSSNMPSGSQAVNGLSQSSRSEKLEDLRVAVAGVPK…
MyflaH1.01G172800.1	MASQLKVDELRTELAKRGLGTSGTKPALVRRLDSAIRKENQQAIATVDVSTGKKRTRNSEDEDEKVFEEFHEMSIRQLREQATLRGLSATGSKKELLERICSDVENDKAKVEVDSDEKKKLVTATRKGAAVLDQWLPDHIKSEYHVLQQGDEIYDAMLNQTNVGQNNNKFYVIQVLESDDGCRFLVYARWGRVGVKGQERMDTYTSRDSAIHEFEQKFYAKTKNHWSERKEFICYPKSYMWLEMDYSEKERESFVEEKPNSALQIKPRETQLEPRIAKFISLICNISMMKQQMMEIGYNAEKLPLGKLSKSTILKGYGVLKRIADVIGQSDRKLLEQLSGEFYTIVPHDFGFRKMRDFVIDTTQKLKCKLEMVEALGEIEVATKLLKDDIGMQEDPLYS…
CAG016329.t1	MASQLKVDELRSELCKRGLSTTGTKPALVRRLESAVKEEEEEKGKKSRDADGDLISRKRQRDDDNGDSNDKVKATEDFQEMSVKELRKEASLRGISTTGSKKQLIERLSSDADADRKDEDHNLEEEDKSKKAKQITATRKGATVLDQWLPDEVKSQYHVLQEDEDIYDATLNQTNVGDNNNKFYIIQVLESDDGGRFMVFNRWGRVGSKGQNKLSGPYTSKQTAIDEFQTKFYGKTKNNWWERHEFVAHPKSYTWLEMDYSKTDQEPTVQEPSASKMDRQPRETKLEARLAKFISLICNVSMMKQQMIEIGYNAEKLPLGKLSKSTILKGYDVLRRIADIIGQSDREILEQLSGEFYTVIPHDFGYRKMREFVIDTPQKLKSKLEMVEALGEIEVATKL…
CAG015974.t1	MASPPKAWKAEYAKSSRSSCKTCRMPIDKEKLRLGKMVQATQFDGFMPLWNHADCILKKSKQINSIDDVEGLELLRWEDQQRIRKYVDGGGPSNASTAAVIERGVEVSQTSRASCRNCGQKIMKGEVRISTKPDGQGPRALAWHHASCFMEMSPTTQVEELSGWDTLSSSHRATLLALDKKASSNAKDKEPLLDSTSKAGAKRKRAVGGNGKSICAKGEEDPSASEKLSDRTNDSLGTKSAKAPELDIQLEEQTRALWALKDDLKKHVSTVELREMLEINSQDSTGSELDLRERCADGMHFGALAKCPLCSGRLRYLEGMYRCHGYLSEWSKCSYSMTEPVRVKGKWKIPKETSNEYLLKWFKSQKSKKPARDLRVAIVGELKASLEEWKSRIKEAGGQ…
CAG020132.t1	MASQLKVDELRSELCKRGLSTTGTKPALVRRLESAVKEEEEEKGKKSRDADGDLISRKRQRDDDNGDSNDKVKATEDFQEMSVKELRKEASLRGISTTGSKKQLIERLSSDADADRKDDDHNLEEEDKSKKAKQITATKKGAAVLDQWLPDEVKSQYHVLQEDEDIYDATLNQTNVGDNNNKFYIIQVLESDDGGRFMVFNRWGRVGSKGQNKLSGPYTSKQTAIDEFQTKFYGKTKNNWWERHEFVAHPKSYTWLEMDYSKTDKESTVQEPSASKMDRQPRETKLEARLAKFISLICNVSMMKQQMIEIGYNAEKLPLGKLSKSTILKGYDVLRRIADIIGQSDREILEQLSGEFYTVIPHDFGYRKMREFVIDTPQKLKSKLEMVEALGEIEVATKL…
CAG018396.t1	MYQKRGRIGDIERADDQLNERENIDNAITEFVKIFEEVTGNEFEPWEREKKFEKKPGKFYPLDMADGVEVRHGAIGFRQLGLAVVHSKLDPMVANFMKILCSQEIYRYALTEMGLDYPEFPIGMLSDVHLNRCKSYLLEFVENLKFMEESGPKTEAFWTDFSQRWFTVFPSTRPFTFRDLGDLAEHGAAAFETVRDITAASYVIGEMSDGIVEDPLFDRYKKLGCSISTLDRDSSDYKMIVNYLERTSEPYKVGEINYGVSVENIYEVEPSACPSLEEIKKLPNKMLLWCGSRSSNLLRHLHKGFLPAVCSLPAPGYMFGRAIVCSDAAAEAARYGFTAVDRPDGFLVLAVASLGEQILETSSPPEDTESLEEKKTGVKGLGRKKTDESEHLVWKDDIK…
P.patens_v6.1	MNHPQSSQKPLQNGGGRRGRIDKDVVSRSDNLNWRQPARSTSNSYSNSNSSTQGGSKGAHDRLVYMYTCLIGQHVEVQKIDGHVYSGIFHTGVFDKDFGVIVKMARLVKEGALSTEGELVREAARKPPIKKLQIQGKDFVQIIAKDVSLTGDASSSNRSRENRSEIVTDSAVSQGWHRESERELKPWKPDDESSDTTNFSLSNTWSGGNWDQFEANKALFGVETTFDEELYTTKLIRGPQMHEREREAQRIAREIQGQQTRNMHLAEERGIHLAPELDALDEEARYSAVRRGYPDEGDDDEDQRIDDHNDETFGGTVTTVGITTSQNSSSSSTAIPGQVYSEESSTLPAEPQIVSGSSRSENSRELQDQPLEKEDSGSSDIFPEKLRLRKLSLLNCGEK…
P.patens_v6.1	MATPAPQKPWKSEYAKSGRASCRTCSSPIAKDAFRLAKMVQSTQFDGMMAYWHHAGCIFKKKKQIHDWNDVEGADTLRWEDQQNLRKFIEGGPVEDANEEGQSAKGKGAKSKAKTKGVNEDGDESSGEYAIENAKSSRSTCKSCNEKIDKGQVRISTMVAADGGRFRGKVPQWRHAKCFLSMGHFSGPLASLPGWDTLTSEDQAQVQTLAKPSAAAKRKEAVKESKATTAKEPKAGRGKKTQAEQDETVEKPNKRRKQNDGKEAKATDGVGTTVAPKKVPKAKGPVTAGKQTKLDPELESKLEKQSKSLWEIKDKLREHVSIVELREMLAANNQDTTGSEYDVRERCADGMMFGVLAKCPLCEGYMEYQGGSYRCRGYLSAWSKCTFTTLTPERTTAKW…
P.patens_v6.1	MSGKLTVSKLRDELEKRGLDSTGLKPALVSRLDDAIAEEAAEASKKGNNLKDDEKQDGKKRPSRALPDKEETKDAKRVKVEDVSELTVTELKEALSSRGLSISGKKHELAERLTETVEAEAKVASEDGKMVVDKNSGGDQVKVEDVSNMSVKEIKEELSARLLSVKGAKAELVQRLTDALEADKNAIKEEDISGMSLKELREALTTRCLSAIGKKSELVERLTEAVKAKDAPANKDATVVVVKKGRAVLDQYIDDKIKANHHVYEGKMNGKMEVFDAMLNQTNLGDNNNKFYVLQLLEADSGKNYYVFNRWGRVGVKGQQKLFGPWPDALPAIGEFKLKFYDKTRNHWEERHNFQTHANKYTWIEMDYEDDSDKKSAEDDKQGKSASKKSETDKSETKK…
HRWG_scaffold_2009897_Buxbaumia_aphylla	MSANLTVSALREELLKRGLDTIGLKPALVSRLDEAVANEDVKKNQRDTGTSTSGSSKKEGARKAERRKRTSDPVADEVDVKATKRIKVEEVSKLTVADLRVALTDRGLQSTGLKKDLVERLSEALKDGDNDINEDGKNDLAKQDKEPTKKMVVATKKGRAVLDQFLPESVKKAYHVYENGDEVYDAMLNQTNVGDNNNKFYVIQLLQADSRKQYHVYTRWGRVGVKGQDKLFGPYTSVDQAISEFQGKFFDKTKNQWEERHNFVAYPKKYTWIELDYEEQDKDEEKKVEKKVASRKDSTKMKAPAEEMESKLDKRVKDFISLICNVDMMKQMMMEIGYDARKMPLGKLSKSTILKGYEVLKNLAAALEDKSTANKRDILRQLSSEFYTVIPHDFGFKNM…
ZACW_scaffold_2009795_Leucodon_sciuroides	MSSKLTVSRLRDELEKRGLDTTGLKPVLASRLDEAIAEEEAASKDGHKDGANGEKRKRSSDSSPDEESKNAKRLKVEDVSGMTANELKEALSQRNLSTSGKKGELVERLTDAVDAEAKALKDSKLVVDDKVDEEEDENIKVEDISTMNVKEIKEALSTRGLSTRGKKSDLVERLTEALEAKNGASTEKNAPKDDKDAKVVVLKKGRAVIDQYIDDSIKNSCHVYEGKLYDQMEVFDAMLNQTNLGGNNNKFYVLQILEADSGKKYYVFNRWGRVGVKGQQKLFGPWGDASAAVAEFQTKFYDKTKNRWHERHQFVSYPNKYTWIEMDYEEDSNKKPMDQDSKEEKVESKESVADKPSKLDWRVKEFIALVCNVNMMQQQMMEIGYDARKMPLGKLSKST…
IGUH_scaffold_2015860_Schwetschkeopsis_fabronia	MSSKLTVSRLRDELEKRGLDTTGLKPVLASRLDEAIAEEEAASKDGHKDGANGEKRKRSSDSSPDEESKNAKRLKVEDVSGMTANELKEALSQRNLSTSGKKGELVERLTDAVDAEAKASKDSKLVVDDKVDEEEDENIKVEDISTMNVKEIKEALSTRGLSTRGKKSDLVERLTEALEAKNGASTEKNAPKDDKDAKVVVLKKGRAVIDQYIDDSIKNSCHVYEGKLYDQMEVFDAMLNQTNVGGNNNKFYVLQILEADSGKKYYVFNRWGRVGVRGQQKLFGPWGDASAAVAEFQTKFYDKTKNRWHERHQFVSYPNKYTWIEMDYEEDSNKKPMDQDSKEEKVKSKESVADKPSKLDWRVKEFIALVCNVNMMQQQMMEIGYDARKMPLGKLSKST…
WOGB_scaffold_2006771_Andreaea_rupestris	MSAKLTVSKLRELSKRGHDTSGLKSTLVSRLDGAIAEDEAKRTQPKDATKHSQISDSKVKNEEEEDEKEEKRKRTVDATADEEDAKLSKRAKVTDINKMGVAELKAVLFERGLLTTGRKAELVKRLTEALKSGDDGAKTDGQLDGDEIEEERKMVVAMKKGCAVLDQYLPNNIKQHCHVLQRGDDIYDAMLNQTNVGDNNNKFYVIQVLETDSGKQCYVYTRWGRVGVKGQDKLFGPYDSHEEAIAEFLGKFFDKTKNQWANRMNFVAYPKKYTWLEMDYEEDKDDDSKGKDKVEEMSVDKTKLTAAKPSKLDRRVQDFISLICNLNMMKQMMIEIGYDARKMPLGKLSKSTILKGYGVLKSIAAALEEKSASSKIRNSLQQLSSEFYTVIPHDFGFHK…
VBMM_scaffold_2004835_Anomodon_rostratus	MSSKLTVSRLRNELEKRGLDTTGLKPVLASRLDEAIAEEEAASKDGHKDGANGEKRKRSSDSAPNEEERKDAKRLKVEDVSGMTANELKEALSQRDLSTSGKKGELVERLTDAVEAEAKASKDSKLVVDGKVDDDEDESIKVEDISAMNVKEIKEALSTRGLSTSGKKSDLVERLTEALEAKNGASTDKDAPKDDEDAKVVVLKKGRAVLDQYIDDRIKNSYHVYEGKLYDQMEVFDAMLNQTNVGENNNKFYVLQILEADSGKNYYVFLRWGRVGVKGQQKLFGPMGDISAAISEFQTKFYDKTKNHWHERHQFVAYPNKYTWIEMDYEEDTDKKPTDQDSKEEKLESKKPVADKPSKLDLRVKEFVDLVCNVNMMRQQMMEIGYDARKMPLGKLSKS…
TMAJ_scaffold_2183484_Neckera_douglasii	MTAKELKEALSQRDLSTSGKKGELVDRLTDAVEAEAKASKDSKLVVDGKVDEEEDESIKVEDINNMNVKEIKEALSTRGLSTSGKKSDLVERLTEALEAKTGASADTDALKDDEDAKVVVLKKGRAVLDQYIDDRIKNSYHVYEGKIYGQMEVFDAMLNQTNVGENNNKFYVLQILEADSGKNYYVFLRWGRVGVKGQQKLFGPMGDVSAAISEFQTKFYEKTKNHWHQRHQFVAYPNKYTWIEMDYEDDSDKKPADQDSKEEKLESKKPVADKPSKLDWRVKDFVDLVCNVNMMRQQMMEIGYDARKMPLGKLSKSTILKGYEVLKRLAAALDDKSASSKREIQELSSEFYTVIPHDFGFKHMSQFIIDTVQKLKKKLEMVEALGEIELATKLLVDDT…
ZTHV_scaffold_2015408_Atrichum_angustatum	KSTKRIKVEEISKMSVADLKAALTDRSLESAGVKRELVKRLTQALEAEDNVNKKDDNDDGQGAEPKEKMVVAVKKGCAVLDQYLPDNIKQGCHVYQSVDGTEIYDAMLNQTNVGDNNNKFYVIQLLQHDDSGKTYHVYTRWGRVGVKGQDKLFGPFSNTEEAIEEFKGKFYDKTKNQWTDRHNFVAYPKKYTWLEMDYEEKDDDKSPEAEQGLPKKEAAEKKVAKPSKLDKRLEKFINLVCDVNMMKQMMLEIGYDARKMPLGKLSKSTILKGYEVLKSVAAALDDKSTANKRKLLQQLSSEFYTVIPHDFGFKNMQHFVIDTSVKLKMKIEMVEALGEIELATKLLSNGEEDDEDPAYTHYNRLNCEMEPLSYDCYETELIKQYVEKTHGDTHSYYKL…
RDOO_scaffold_2010857_Racomitrium_varium	MSNKLTVGSLRDELQKRGGLKATLVDRLDAAIADDEAKKSANVKKDDEKVDRRKRSSDAVLNEEESKDTKRTKVEDIRTFNAKELKDALSTRGLSTSGKKAELVERLTEALEEEDKSADGMNVEDISNMNVKELKEALSTRGLPTNGKKSELVERLTEAVDGKADATTSTSADTSVKDDNDSKVVVGLKKGRAVLDQYIDDHLKKTYHVYEAQVNNTVEVYDAMLNQTNLGDNNNKFYVIQVLESDFGLAGGSRSYYCFSRWGRVGVKGQQNLAGPFPSAATAVSEFHSKFCSKTKNNWRDRQNFVAHPKSYTWIEMDYEEDKAMDQDEKPEVPELQDPVEVKPSKLEARVKEFIDTICSLKMMNQMMMEIGYDARKMPLGKLSKSTISKGYEVLKRLA…
WNGH_scaffold_2011762_Aulacomnium_heterostichum	MSSKLTLSRLRDELRKRGLDKPILASRLDEAIAEEEAASKHGHNEEKDGANGEKRKRSSDSPPDEEESKHAKRLKVEDVSGMTAKELKEALSKRGLSTAGKKDELVERLTDAVEAEANASKDSKLVVDSKVDEEEDESVKSIKVEDICTMNVKEIKEALSTRGLSTSGKKSELVERLTEAVEAKNGAPTDKNAAKDDKDAKVVVVKKGRAVLDQYIDDSIKKSYHVYEGKLNNQMEVFDAMLNQTNVGENNNKFYVLQVLEADSGRNYYVFLRWGRVGVKGQQKLFGPWGDALTAIAEFLTKFYDKTKNHWQERHQFVAYPNKYTWIEMDYEEDSDKKPTDQDGKQEKPEPKKPVTDKSSKLDWRVKEFIDLVCNVNMMQQMMMEIGYDARKMPLGKLS…
BPSG_scaffold_2090476_Scouleria_aquatica	MSSKLTVGALRDELQKRGLDTTGLKATLVVRLDAAIAEEEAKQMANVDKDDEKVDKRKRASDSSPDEEERKDAKRVKVEDICALNSKELKYALSTRGLCTSGKKAELVERLTEAVEEEDKNVDGIKVEDICNMNVKELKEALSSRGLPTNGKKSELVERLTEAVDGRDNATTDEDAVTSVEDDEDSKVVVGLKKGRAVLDQYLDDSIKQSYHVYEAKVDNNVEVYDAMLNQTNLGDNNNKFYVIQVLESDTSKSYYCFSRWGRVGVKGQQNLLGPLPSAEAAVNEFMSKFCSKTKNYWTDRHNFVARPKCYTWIEMDYEEEKPTDQDEKQEKTESKEPVEVKPSKLEPRVKEFIDLICNMKMMNQMMMEIGYDARKMPLGKLSKSTILKGYEVLKRLAE…
QKQO_scaffold_2011753_Pseudotaxiphyllum_elegans	MSSKLTVSRLRDELEKRGLDTTGLKPVLASRLDEAIADEEAASKDGHKDGANGEKRKRPSDSPPDEEESKNAKRLKVEDVSGMTAKELKEALSQRDLSTKKGELVERLTDAVEAEAKASIDSKLVVDGKVDEEEDESIKLEDISTMNVKEIKEALSTRGLSTSGKKSDLVERLTEALEAKNGASTDKNAPNDDKDAKVVVLKKGRAVLDQYIDDSIKNSYHVYEGKLNTQMEVFDAMLNQTNVGENNNKFYVLQILEADSGKNYYVFLRWGRVGVKGQQKLFGPWGDASRAIAEFQTKFYDKTKNHWHERHQFVAYPNKYTWIEMDYEEDSDKMPTDRDSKEEKLEPKKPVADKPSKLDWRVKEFVDLVCNVNMMQQMMMEIGYDARKMPLGKLSKSTI…
CMEQ_scaffold_2016896_Orthotrichum_lyellii	MSSRLTVSTLRDELEKRGLDTTGLKPVLVSRLDEAIAEEEAASKPGHDEKKSGASGEKRKRASASPPDEEESKDEKRLKVDDVGGMTVKELKETLSKKGLSTAGKKDELVKRLIDAVEAEAPASIDTKPQVDSKADEEEDGNVDSIKVEDIVTMNVKEIKEALSTRGLSTSGKKGDLVERLTGALEGKNGSATDKNAAKDEKDAKVVVLKKGGAVLDQYIDDKIKNSYHVFERKINGQTEVFDAMLNQTNVGENNNKFYVLQALEGDAARSYYVFLRWGRVGVKGQQRLFGPWGHADAAIAEFQSKFYEKTKNRWQDRHQFVSYPNKYTWIEMDYEEESDKKPTDQKSKQEKEEPKKSITTKPVTRKPSKLDRRVKEFIDLVCNLNMMQQMMMEIGYDA…
VMXJ_scaffold_2131053_Leucobryum_albidum	KVDKRKRSSDSAPDEEKNKDVKRIKVEDIIWSSVKELKDALSTRGLSKRGNRAELVERLTEALKNDKADPTADKDADTSVKDDKDSKVVVGLKKGHAVLDQYLDDNMKQICHVYEANVNNNVEAYDAMLNQTNLGQNNNKFYVIQVLESDASKARSYYCFSRWGRVGVRGQVGLQGPFVDAESAVDQFKTKFYSKTKNNWDDRQNFVAHPKCYTWIEMDYEEEKSTDQDGKQEKSESKKPVEVKPSKLEPRVKQFIDLICDIKMMNQMMTEIGYDARKMPLGKLSKSTISKGYEVLKRLSEVLTDKPNSSSSKQKELIQELTSEFYTVIPHDFGFKHMSQFIIDTPQKLKAKLQMVEALGEIELATKLLSNDIPEDDDPAYTHYKRLHCEFEPLDTTSA…
ZQRI_scaffold_2014276_Timmia_austriaca	EDQNGIKVEDICNMSVKEIKEALSTRGLSTSGKKSELVERLTEAVKSKDGTSTDKNAVINAKDDGDAKVVVVKKDQYIDDSIKKTCHVYEGMLNNKMEVFDAMLNQTNVGQNNNKFYVIQVLEADSGKNYYVFTRWGRVGVKGQQKLTGPWGNPEPATDEFLVKFHSKTRHHWQERHDFEAHPKSYTWIEMDYEEHCDKKPMVQDDKEAEPKPVAKAVVDKPSKLDSRLKEFIELICNIDMMKQMMMEIGYDARKMPLGKLSKSTILKGYEVLKRLAAALEDRSSSSRKNIQDLSSEFYTVIPHDFGFNNMIRFVIDTPQKLKMKLEMVEALGEIEVATKLLVNDNEDENPADTHYKRLNCELEPLDTACEEFELIEQYVKKTHGGTHSYYKLELLNVF…
ABCD_scaffold_2077332_Niphotrichum_elongatum	YDAMLNQTNLGDNNNKFYVIQVLESDFGLAGGSRSYYCFSRWGRVGVKGQQSLAGPFPSAATAVSEFHSKFCSKTKNNWRDRQNFVAHPKSYTWIEMDYEEDKAMDQDEKPEVPELKDPVEVKPSKLEARVKEFIDIICSLKMMNQMMMEIGYDARKMPLGKLSKSTISKGYEVLKRLAEALDDKTASSSKKKELIKELSSEFYTVIPHDFGFKHMLNFIIDTPQKLKEKLQMVEALGEIELATKLLSNDIAVDDDPAYTHYKRLNCELEPLDTTSTEFELVKQYMEKTHGETHSSYKLELLNVFKLQRDGESERFKPFEKTPNRMLLWHGSRLTNWTGILSQGLRIAPPEAPVTGYMFGKGVYFADMVSKSANYCCAHSGDPVGVLLLSEVALGDMRE…
WSPM_scaffold_2007535_Rhytidiadelphus_loreus	MSSKLTVSRLRDELEKRGLDTTGLKPVLASRLDEAIAEEEAASKDGHKDGANGEKRKRSSDSSPNEEESKSAKRLKVEDVSGMTAKELKEALSQRNLSTSGKKGELVERAVEAEAKASKDSKLVVDGKVDEEEDESIKVEDISTMNVKEIKEALSTRGLSTSGKKSDLVERLTEALEDKNGAPKDDEDAKVVVLKKGRAVLDQYIDDRIKNSYHVYEGKLNNQMEVFDAMLNQTNVGGNNNKFYVLQILESDSGKNYYVFLRWGRVGVRGQQKLFGPMGDASGAISEFQTKFYDKTHWHERHQFVAYPNKYTWIEMDYEEDSDKKPTDQDSKEEKLESKKPVVDKPSKLDWRVKEFVDLVCNVSMMRQQMMEIGYDARKMPLGKLSKSTILKGYEVLKR…
KEFD_scaffold_2007049_Encalypta_streptocarpa	KFYVLQILEADSGINYFVFNRWGRVGVKGQHKLFGPWTSANMAIGEFQVKFYDKTRNHWHDRHNFVAYPNKYTWIEMDYEEESDKKPTDEDVKQGKSETKKPVSDKPSKLDTQLKEFIELICNVNMMKQMMMEIGYDARKMPLGKLSKSTILKGYEVLKRLAAALEDKSSSSRKDIQQLSSEFYTVIPHDFGFKKMLHFVIDTPQKLKMKLEMVEALGEIEVATKLLVNDMEDDEDPAYTHYKRLNCELEAMDTACKEFELIKQYVEKTHGETHSSYSLQLLNVFKLRRDGENDRFQPFEKTPNRMLLWHGSRLSNWTGILSQGLRIAPPEAPVTGYMFGKGVYFADMVSKSANYCFTSVSDPVGVLLLSEVALGSMNELLNSNHNADKLPSGKLSTKG…
LNSF_scaffold_2011079_Hypnum_subimponens	YVFLRWGRVGVRGQQKLFGPMGDVSAAIDEFQTKFYDKTKNHWHERHQFVAYPNKYTWIEMDYEEDSDKKPTDQSIKEEKLELKKPVADKPSKLDWRVKEFVDLVCNVSMMRQQMMEIGYDARKMPLGKLSKSTILKGYELKRLAAVLDDKSASSKREIQELSSEFYTVIPHDFGFKHMSQFIIDTVQKLKKKLEMVEALGEIEVATKLLVNDTPEDEDPAYTHYKRLNCELQPLDIACEEFELIKQYVEKTHGQTHSGYKLELLNVFKLQREGELDRFQSFEKTPNRMLLWHGSRLSNWTGILSQGLRIAPPEAPVTGYMFGKGVYFADMVSKSANYCCTSPSDPIGVLLLSEVALGNMNELFHADYNANDLPTGKLSTKGVGRTVPDPKEFKTLEDG…
HVBQ_scaffold_2017132_Tetraphis_pellucida	KFINLICNVNMMKQMMMEIGYDARKMPLGKLSKSTILKGYAVLKNLATALEDKSTSNKRNTLQQLSSEFYTIIPHDFGFKKMQHFVIDTVQKLKMKLEMVEALGEIELATKLLSNDNEEDDDAAYTHYKRLNCGMEPINSNSHEFDIIKQYVENTHGKTHSNYKLDLLQVFKIEKDGEAERFRIFEEAKNRMLLWHGSRLSNWTGILAQGLRIAPPEAPVTGYMFGKGVYFADMVSKSANYCYTSHTDPIGVLLLCEVALGDMRELYQADYNADNLPNGKLSTKGVGRTAPNPKEYTSLEDGVVVPSGKPLEKQDPKASLQYNEYIVYDQAQIRMRYLLQVRFDY
YWNF_scaffold_2006538_Hedwigia_ciliata	VCNVNMMQQMMMEIGYDARKMPLGKLSKSTILKGYEVLKRLAAALDEQSASSKKEIQQLSSEFYTVIPHDFGFKHMSNFVIDTPPKLKKKLEMVEALGEIEVATKLLGNDDEEDEDPAYTHYKRLNCELEPLDTACEEFELIKQYLEKTHGKTHYSYKLEILNVFKVQREGESDRFQPFEKTKTPNRMLLWHGSRLSNWTGILSQGLRIAPPEAPVSGYMFGKGVYFADMVSKSANYCCTQPSAPVGVLLLSEVALGNMNELLNSDYNASNLPKGKLSTKGVGSTVPDPKEFKTLEDGVVVPIGTPVPSPHQKASLAYNEYIVYDVSQIRMRYLLQIRFKY
TAVP_scaffold_2002327_Calliergon_cordifolium	WHERHQFVAYPNKYTWIEMDYEEDSDRKPTDQESKEEKLESKKPVAVKPSKLDWRVKEFVDLVCNVNMMRQQMMEIGYDARKMPLGKLSKSTILKGYEVLKRLAAALDDKSASSKRDIQQLSSEFYTVIPHDFGFKHMSQFIIDTVQKLKKKLEMTCFSSTLNANKYLNTIYWFKVEALGEIEVATKLLVNYTPEDKDPAYTPFKRLNCELVTCDTAFKEFELIKEFVEKMHGQTHSGYKLGCLNIFKLRRGESDRFQSFEKTPNHMLLWHGSRLSKWEGILSQGLQIAPPEAPVTGYVLGKGVYFVDDMVSKSANYCCTSPSDPIGVLLLSEVTLGNMNELFHDYNASDLPRGKLSTKGSGRTVPDPREFDGVVVPVGPPVPSPATGVLDVNEYIVYD…
SKQD_scaffold_2075126_Takakia_lepidozioides	HDLGFKKMKYFVIDSQQKLKKKLEMVEALGEIELATKLLGTSDEDDDDPVYTHYKHLNCGIEPLESTSEEVDMIKKYLRNTHAETHSSYNLEVLQVFQVVRHGEQDCFQPFKKVDNRMLLWHGSRLSNWTGILSQGLRIAPPEAPTSGYMFGKGVYFADMVSKSANYCYTSTKDPTGILLLCEVALGDMRELLHADYNADKLPRGKLSTKGVGSTAPDPKQSKILSDGVVVPMGKPTKQPVAGASLLYNEYIVYNSAQVRMRYLLQVKFNHKF
BGXB_scaffold_2079374_Plagiomnium_insigne	KESKLEKSLNDLITLICDANMMKDALREMGFDTRKMPLGKLSKSTILKGYEVLKKLAAALEEKSIEKKSILQQLSSEFYTVIPHDFGFKKMQAFVIDTAVKLKMKLEMVETLGEIELATKLFSIEKEDDNQAYTNYKNLNCKIELMSTASDEFHMIKQYMENTQEAYNLKLLNIFKIQRDGEAERFQPFSQTQNRMLLWHGSRLTNWTGILSQGLRIAPPEAPHAGYSYGKGVYFADMVCLSAAFCHGSPIAVLVLCEVALGDIQELHAPNYNASNLPKGKLSSKAVGTMAPSPEEYTILKDGLIVPAGRPKRLHEGGFAYCNEYIVYNTAQIRMRYLVQ
EEMJ_scaffold_2005771_Thuidium_delicatulum	RLAAALDDKSTSSKREIQELSSEFYTVIPHDFGFKHMSQFIIDTVQKLKKKLEMVEALGEIEVATKLLVNDTPEDEDPAYTHYKRLNCELLPLDIACEEFELIKQYVEKTHGQTHSCYKLELLNVFKLQREGESERFQSFEKTPNRMLLWHGSRLSNWTGILSQGLRIAPPEAPVTGYMFGKGVYFADMMVSKSANYCCTSSSDPIGVLLLSEVALGNMNELFDADYNANDLPTGKLSTKGVGRTVPDPKEFKTLEDGVVVPVGSPVPSPQQQASLMYNEYIVYDVAQIRMRYLLQVRFNY
BGXB_scaffold_2077252_Plagiomnium_insigne	HFIIDTPQKLKKKLEMVEALGEIEVATKLLSDDTAEDEDPAYTHYKRLNCELQPLDTACGEFELIKQYVEKTHGETHSSYKLEVLNVFEVQRAGESDRFKSFEKTPNRMLLWHGSRLSNWTGILSQGLRIAPPEAPVTGYMFGKGVYFADMVSKSANYCCTSPSDPVGVLLLSEVALGNVNELFGADYNANNLPKGKLSTKGVGRTVPDPKEFKTLEDGVVVPMGLPVPSPQQQASLMYNEYIVYDVSQIRMRYLLQVRFNY
RGKI_scaffold_2006868_Leucobryum_glaucum	SSKQKELIQELTSEFYTVIPHDFGFKHMSQFIIDTPQKLKAKLQMVEALGEIELATKLLSNDIPEDDDPAYTHYKRLHCEFEPLDTTSAEYELVKQYTEKTHGETHSNYTLELLNVFKLQRDEKNPNRMLLWHGSRLSNWTGILSQGLRIAPPEAPVTGYMFGKGVYFADMVSKSANYCCTHAGDPAGVLLLSEVALGDMRELYNGDCNANNLPKGKLSTKGVGRMIPDPKDYKTLEDGVVVPVGKPVQNDKDSGNYRTLMYNEYIVYNPAQIRMRYLLQVRFNYNSG
HVBQ_scaffold_2132426_Tetraphis_pellucida	MATPTAPKPWKAEYAKSSRASCRSCKDLITKDSFRLARMLPSTQFDGYMALWHHAGCILKKKKQIQDFNDVDGADTLRWEDQQKLRKYIEGGPIAGDNGKEEEVKPVKGKGAKANAKAKGGDEDGEGSNGEYAIENAKSSRSTCKSCNEKIEKGQVRISTMAAAEGGRFRGKVPQWRHAKCFFDLGHWTSNMSDMPGWDALSSKDQATVSQLTNPSVGGSTSGGAGVKRKEAVKDIAASASQPKTGRGTKAGDKAAYDVPEEKPKKRQKKKEEGESNAPTVGEKKTIDKNPAKGKESRSASKEAIDLESKLEKQSKDMWEIKDKLQEHVSTAEMREMLTANDQDATGSEYDLRERCADGMLFGPLEKCPLCEGHMEYQGGLYRCRGFVTAWSKCTFTTH…
WOGB_scaffold_2013643_Andreaea_rupestris	WETPEDTDNEYLLQWFKTQPKKKGERLLVPPSPAKATSAQGSRKTGDSFLEGCEFVTFGRLSVSNAKLKEKVEAAGGRIRSGTTGVGRTTTCVITTESVLESEKIRQDLEYAKAVPVVKEQYLLDCLEKKEKLPMDGYQLELGLRPAIVKVKVKGRGAVHEDSGLQETSHILEVGKTIYANSFYVLQIIEEDAKKTVHHLYRKWGRVGNSRIGGDKLEKLSKAEAIKEFKRLFKEKTGNEWEAWESRENFAKQPAKFYPLEIDYGVTESPKTDMKLIGTKSKLHPRVVDLMKMLFDLETYKAAMMEFEINMSEMPLGKLSKRHIERGYEVLTELQNIMGEGEPDPCKEGLLVDASNRFFTLIPTVHPTVISDLQSLKSKIHMLEALRDIEIASNFLGSK…
NGTD_scaffold_2004086_Dicranum_scoparium	QETGHIVEEGKTIYATTLNRSELATGINSFYVLQLIEEDAKKTVHHLYRKWGRVGNDRVGGDKIEKLSKAEGMREFKRLFKEKTGNEWESWVNRENFEKHPGKFFPLEIDYGVDEALRPQKALSGSSSKLHPRVISLMKMLFDLETYKSAMMEFEINMSEMPLGKLSKRHIQRGYEVLTEIQNILKDANNGPREQGLLVDASNRFFTLIPTVHPLIISDEQTLKSKIHMLEALRDIEIASEFLDSKGEGTDEEDPLDTHYNKLHCDIKPIPHDSSDFKLVEKYLKQTHAPTHTDWALELEDVFAVDREGEAESFTPFKMCLENHMLLWHGSRTTNYVGILSQGLRIAPPEAPVTGYMFGKGLYFADLVSKSAQYCYTTKKNPTGLMLLSEVALGKTNNL…
SZYG_scaffold_2005761_Polytrichum_commune	ELSTGINSFYVLQIIEEDNKKTAHHLYRKWGRVGNARIGGDKIEKLSKAESIKEFKRLFKEKTGNDWEAWEDRVNFEKMPGKFYPLEIDYGVTETPKQDMSLIGTKSKLHPRVVNLMKMLFDLETYKAAMMEFEINMSEMPLGKLSKRHIERGYEVLTEIQNILGEDENKPRQEGMLVDASNRFFTLIPTVHPVVISDSETLKSKIHMLEALRDIEIASEFLGSKNEGTEEEDPLDAHYKKLHCNILPIPHDSAEFKMVDKYLKQTHAPTHTEWALELEDVYAVDREGETDEYSRYKTSLDNRMLLWHGSRTTNYVGILSQGLRIAPPEAPVTGYMFGKGLYFADLVSKSAQYCYTTKKNPTGLMLLSEVALGKTYDLKSAKYMEKTPRGTNSTKGLGK…
RDOO_scaffold_2119442_Racomitrium_varium	TGSDYDLRDRCADGMIFGPLEKCPLCDGFMEYQGGSYRCRGFLTAWSKCTFTTQTPKRASTKWEIGEECDNDHLIQWFKTQNKKKGERLLMPASPGKPTSASKPRKSSESFLEGCEFVIIGKLSLTQAKLREKVEAAGGRLRSGSTGIGSTATCVVTTENAIENEKFRRDLEYARSVPIVKEQYLLDCLEKKEKLPTDSYKLELGLKPAIVKVKVKGRGAVHEDSGLQDTSHIVEEGKTIYATTLNRSELATGINSFYVLQLIEEDAKKTVHHLYRKWGRVGNDRIGGDKIEKLSKAKGIEEFKRLFKEKTGNEWESWVNRENFEKQPGKFYPLDIDYGVDEAPRPEKALAGSKSKLHPRVISLMKMLFDLETYKSAMMEFEINMSEMPLGKLSKRHIQ…
AWOI_scaffold_2003948_Diphyscium_foliosum	MATPTQPKPWKAEYAKSSRASCRTCSNPITKDAFRLAKMLPSTQFDGFMAFWHHAGCILKKKKQIKDWNDVEAADTLRWEDQQKLRKYIDGGPMKDDNEEEGESKPAKSKGNKGAPKVKAGDDDGDGSSGEYAVEIAKTSRATCKSCSEKIEKGQVRMSTMVAAEGGRFRGKVAQWRHTKCFLDLGHWTSPLADLPGWDTLSSEDQSKVEALAKPSVAVPAPGGKRNEAAKADAASASQTKTGRGKKTEAKEDVEEKPNKRQKRGDESAETATATAEKKAVPKKLLKEKEPVPIVKQDFEVERKLEKQSKDLWEIKDKLREHVSTAELRQMLTANDQDAAGSEYDLWERCADGMMFGALEKCPLCQGYMEYQGGSYRCRGFLSAWSKCTFTTQTPKRVT…
RCBT_scaffold_2034298_Sphagnum_palustre	AKSLPIVREQYLHDCLEQGKKLPMKGYELELGFKQEVVKVKVKGRGAVHEDSGLQETGHVLEDGKTIYTVTLNRSELSTGINSFYVLQIIEEDKTKSVHYVYRKWGRVGTSRIGGDKLEKLEKAAAIKEFKRLFREKTGNDWESWEKQENFEKQPGKFYPVEIDYGVKENPTKDLVLTGTKSKLHPRVINLMRMLFDIETYKAAMMEFEINMSEMPLGKLSKRHIEKGYQVLTEIQNIMAKDQGGLLVDASNRFFTLIPTVHPSVISDDTILKSKISMLEALQDIEIASKFLGGSKGEEEDDEDPLDTQYKKLQCHISPLPHDSADFELVEKYLKRTHAPTHTEWALELEDVYAVEREGEYGAYVPFKETLENRTLLWHGSRTTNYVGILSQGLRIAPP…
ZTHV_scaffold_2012549_Atrichum_angustatum	KEAGNTLDEKPRKRQKKKDEDESNTPIPVEKKVVDKRRGKEKEAPSTAGKKSAELETKLEKQSKDLWEIKDKLRAHLSTAEMRDMLTANEQDATGSEYDLRERCADGMMFGALEKCPLCEGHMEYQGGSYRCRGFLSAWSKCTFITQTPKRITGKWQIEEDSDNAYLLEWFKMQSKKKGERLLVPTSPAKPKSAQKQGNSSEAYLEGCEFVTFGRLSITQAKLKEKVEAAGGRLRSGATGIGNTVTCVVTTESMLESEKVRQDLEFARKVPIVKEQYLLDCFEKKEKLPMDGYKLELGLKSAIVKVKVKGRGAVHEDSGLQDTGHILEEGKSIYATTLNRSELSTGINSFYVLQIIEEDNKKTVHHLYRKWGRVGNARIGGDKIEKLSKAESVKEFKRL…
ZQRI_scaffold_2068082_Timmia_austriaca	AIENAKSSRSTCKSCDEKIEKGQVRISTMAAADGGRFRGKVPQWRHTKCFLDMGEYTGSLPSLPGWDTLTTEDQAAVQALTKPSVGLSASGNKRKETLKADAAIASQSKTGRGKKTETERETTDEKPNKRQRKKDGAEENATDDKKVVAKKMPKEKETATAVKQVKQDTELEIKLEKQSKDLWEIKDKLRERVSTAELREMLTTNSQDATGSEYDLRERCADGMMFGSLEKCPLCEGHMEYQGGSYRCRGFLTAWSKCTFTTQTPKRATTKWEIGEECDNDYLVGWFKTQSKRKVERLLVPASPAKPTSSHKPRKSSESFLEGCEFVIIGKLSVTQAKLKEKVEAAGGRLRSGATGIGNTVTCIVTIEKVLENEKFRRDLEYARAVPIVKEQYLLDCLE…
WNGH_scaffold_2012192_Aulacomnium_heterostichum	DTELESKLEKQSKDLWALKDKLREHVSTAQMRELLSVNNQDATSSEYDLRERCADGMMFGPLEKCPLCEGFMEYQGGSYRCRGFLTAWSKCTFTTQTPKRTSTKWEIGEECDNDYLIQWFKTQSKKKGERLLVPASPAKPSSAHKPRKSGESFLEGCEFVIIGRLSVTQAKLKEKVEAAGGRLRSGTTGIGSTVTCVVTTESTLETDKFRRDLGYAREVPIVKEQYLLDCLEKKEKLSMDAYKLELSLKPDIVKVKVKGRGSVHADSGLQETCHIVEEGKVLYATTLNRSEIATGINSFYVLQLLEEDAKKTAHHLYRKWGRVGNDKIGGDKIERLSKAEGIREFKRLFKEKTGNDWESWVNRENFEKQPGKFYPLEIDYGVDEAPRPQIALAGSKSKL…
GRKU_scaffold_2078621_Syntrichia_princeps	KPRKTGESYLEGCEFVVIGKLSLTQAKLKEKVEAAGGRLRSGSTGIGNTATCVVTTESAIENERYRRDLEYARGVPIVKEQYLLDCLEKKEKLPVESYKLELGSKAAIVKVKVKGRGAVHEDSGLQDTGHIVEEGKTIYATTLNRSELATGINSFYVLQLIEEDAKKTVHHLYRKWGRVGNDRIGGDKIEKLSKAEGIKEFKRLFKEKTGNEWESWLDDDFEKQPGKFYPLDIDYGVDEAPRPEKALVGTNSKLHPRVISLMKMLFDLETYKSAMMEFEINTSEMPLGKLSKRHIQRGYEVLTEIQNILKGAENGPREQGLLVDASNRFFTLIPTVQPLIISDEQTLKSKIHMLEALRDIEIASAFLDTKGEGTDEEDPLDTHYNKLHCDIRPIPHDSS…
VMXJ_scaffold_2015452_Leucobryum_albidum	MATPPAQKPWKAEYAKSGRASCRSCSSPISKDAFRLAKMIQSTQFDGFMAHWHHASCIFKKKKQVHDWNDVEGADGLRWEDQQKLRKYIEGGPVKDDNEEGKEGKAAQGKGSKSNSKAKSGDEEGDYNCGDYAIENAKSSRSTCKECNEKIEKGQLRISTMTTADTGRFRGPVPQWRHAKCFLGIGYYEGPLEDLPGWNTLTSDDQATVRALDPRTIGVSAAGRKQKEAVKEDAANAIKPKASRGKKTETERDAADEKPNKRQKKKYETEVADAVDKKVPAKKMSKEKEAVTEVKQAKQDPELESKLEEQTKQLWEIKDKLRERVSTAELREMLTVNNQDATGSEYDLRERCADGMVFGPLEKCPLCEGFMEFQAGSYRCRGFLTAWSKCTFTTLTPER…
QKQO_scaffold_2049583_Pseudotaxiphyllum_elegans	RRDLGHAREVPIVKEQYLLDCLEKKEKLSMDAYKLELSLKPDIVKVKVKGRGSVHPDSGLQETGHIAEEGKVLYATTLNRTEISTGINSFYVLQLIEEDSKSTAHHLFRKWGRVGNDRIGNDKIERMSSKAAGINEFKRLFLEKTGNFFEQWVDHENFEKQPGKFHPLEIDYGVDETPRPQMALAGSKSKLHPRVLDLMKILFDLETYKSAMMEFEINMSEMPLGKLSKRHIERGYTVLTEIQNILGGAEQGPRQQGLLVDASNRFFTLIPTVHPLIISDEQTLKLKIHMLEALRDIEIAAEFLETKDEDPEEDPLDAHYHKLHCDIKPLDHDSSDFKLVEKYLKQTHAPSHTDWALELEDVFAVDREGESESFTPFKRSLDNHMLLWHGSRTTNYVGI…
KEFD_scaffold_2012398_Encalypta_streptocarpa	ATGIGNTVTCVVTTENVLENEKFRRDLEYARTVPIVKEQYLLDCFEKKEKLSVDGYKLELGLKPAIVKVKVKGRGAVHENSGLQDTGHIVEEDKTIYATTLNRSELATGINSFYVLQLIEDDKKKTGYHLYRKWGRVGNDRIGSDKLERMSKADGIKEFKRLFKEKTGNEWESWVDREDFEKQPGKFYPLEIDYGVDEAPRPDRALVGSNSKLHPRVINLMKMLFDLETYKAAMMEFEINMSEMPLGKLSKRHIQRGYEVLTDIQNILGEAEHGPRQQGLLVDASNRFFTLIPTVHPLIISDEQTLKSKIHMLEALRDIEIASELLSSKAEEGADEEDPLDAHYKKLHCDIKPISHDSSDFKLAEKYLKQTHAPTHTDWALELEDVFSVDREGEAESFT…
IGUH_scaffold_2167773_Schwetschkeopsis_fabronia	KGGDEDGDGEYAIENAKSSRSTCKSCNEKIEKGQVRISTMTTAEGGRFRGKVPQWRHPMCFLDMGDWTGPIADLPGWDTLSSEDQATLQALTKSSASGGKQKETVKAEASKPKAGRGKKTEIEHDAADEKPSKRQRKKEGNEVTATVAADEKVVNKKMPKEKETVPAVKQKNTELERKLEKQSKDLWAIKDNLREHVSIAQMREMLSVNEQDAAGSEYDLRERCADGMMFGPLEKCPLCEGFMEYQGGSYRCRGFLTAWSKCTFTTERPKRSSTKWEIGEECDNDYLVQWFKTQSKKKGERLLVPASPAKPSSAHEPHKSGESFLKGCEFVIIGRLSVPQAKLKGQVELAGGRIRSGTTGIGSSVTCVVTTESTLETDKFRRDLGHAREVPIVKEQYLL…
BPSG_scaffold_2002956_Scouleria_aquatica	MATPPAQKPWKAEYAKSSRASCRSCSRPIAKDAFRLARMLPSTQFDGYLAHWHHASCIFVKKKAVHDWNDVEGGDTLRWEDQQKLHKYIEGGPIKGGNEDEKEGKSAKGKGAKSNAKAKGVDEEGDGSSGEYAIENAKSSRSTCKSCNEKIEKSQVRISTMTTADTGRFRGKVPQWRHAKCFLDMGVDLPGWDTLTSEDQTTVQALIKPSGGVSAPGGKRKETVKEEAGSVSQPKYGRGKKTETERDTTDEKPNKRQKKKDEREVNATDKKVPAKKMPKETEAVTAIKQVKQDTELESKLEKQSKDLWEIKDTLREHVSTAELRKMLTLNNQDATGSEYDLRERCADGMMFGPLEKCSLCEGFMEYQGGSYRCRGFLTAWSKCTFTTQTPKRASMTWEI…
ORKS_scaffold_2058033_Philonotis_fontana	EIATGINSYYVLQLIEEDAKKTVHHLYRKWGRVGNDRVGNNKIERLSKAEGIKEFKRLFKEKTGNEWESWINRENFEKKPGKFYPLEIDYGVDETPRPQKALASSKSKLHPRVVTLMKMLFDLETYKSAMMEFEINMSEMPLGKLSKRHIERGYAVLTEIQNILGAAEQGPRQQGLLVDASNRFFTLIPTVHPLIISDEQILKSKIDMLEALRDIEIASEFLDVKDEGTEEEDPLDAHYKKLHCDIKPLDHDSSDFKLVEKYLKQTHAPTHTDWALELEDVFAVDREGETESFTPFKMCLDNHMLLWHGSRTTNYVGILSQGLRIAPPEAPVTGYMFGKGLYFADLVSKSAQYCYTTKKNPTGLMLLSEVALGKTNNLKKAQYMEKPAEGTNSTLGLGK…
ZACW_scaffold_2003925_Leucodon_sciuroides	ATPVAQKPWKAEYAKSSRASCRTCSNPITKDTFRLARMLQATQFDGFMAHWHHASCIFKKKKQVHDWNDVEGGDTLRWEDQQRLRKYIEGGPTKGGDEEEPGTKPAKGRGGKSSAKAKGGDEDGDGEYAIENAKSSRSTCKSCNEKIEKGQVRISTMTTAEGGRFRGKVPQWRHPMCFLDMGDWTGPIADLPGWDTLSSEDQATLQALTKSSASGGKQKETVKAEASKPKAGRGKKTEIEHDAADEKPSKRQRKKDGNEVTATVAADEKVVTKKMPKEKETTPAVKQKNTELERKLEKQSKDLWAIKDNLREHVSTAQMREMLSVNEQDAAGSEYDLRERCADGMMFGPLEKCPLCEGFMEYQGGSYRCRGFLTAWSKCTFTTERPKRSSTKWEIGEEC…
YWNF_scaffold_2052181_Hedwigia_ciliata	AIENAKSSRSTCKSCNEKIEKGQVRISTMTTAEGGRFRGKVPQWRHAKCFLDMGDWTGLVAELPGWDTLTSEDQATVQVLTKPSASGGKGKEEVKAEAASASKPKAGRGKKTEMEHDATDEKPSKRQRKKGSEVTAIVAVDEKVVAKKMQSNEKATVTAGKQVKQDTELESKLEKQSKDLWAIKDKLREHVSTAQMRELLSVNNQDATGSEYDLRERCADGMMFGPLEKCPLCEGFMEYQGGSYRCRGFLTAWSKCTFTTQTPNRASTKWEIGEEFDNDYLVQWFKTQSKRKGERLLVPASPAKPSSAQKPRKSGESFLEGCEFVIIGRLSVTQAKLKDKVEAAGGRLRSGTTGIGSTVTCVVTTESMLETDKFRRELGYAREVPIVKEQYLLDCLEKK…
EEMJ_scaffold_2008679_Thuidium_delicatulum	LYATTLNRTEISTGINSFYVLQLIQEDATSKAFHLFRKWGRVGNDRIGGDKIERMSSKAAGINEFKRLFQEKTGNLFEQWVDHENFEKQPGKFHPLEIDYGVDETPKPQMALAGSKSKLHPRVLDLMKMLFDLETYKSAMREFEINMSEMPLGKLSKRHIERGYSVLTEIQNILGGPEQGPRQQGLLVDASNRFFTLIPTVQTLKLKIHMLEALRDIEIAAEFLETKDEDPEEDPLDAHYYKLHCDIKPLDHDSSHFKLVEKYLKQTHAPTHTDWALELEDVFAVDREGESESFRPFKRSLENHMLLWHGSRTTNYVGILSQGLRIAPPEAPVSGYMFGKGLYFADLVSKSAQYCFTTKKNPTGLLLLSEVALGKTNNLTKAQYMEKPPKGTNSTLGLG…
CMEQ_scaffold_2007870_Orthotrichum_lyellii	MATPTEQKPWKAEYAKSSRASCRTCSSPIAKDTFRLARMLQSTQFDGYMAHWHHSSCIFTKKKKQVQDWNDVEGGDTLRWEDQQRLRKYIDGGPSKDGNEEQQGGKPAKGKGGKSSAKENGGGEDGDGEYAIENAKSSRSTCKSCDEKIEKGQVRISTMATAEGGRFRGKVAQWRHAKCFLETEDWTGSVADLPGWNSLTSEDQATLQAQANPSAPAGKQKNAVKAEAASASQPKAGRGKKTQIEHDATDEKPSKRQKKKNGSEVTAAVAADEKVVAKKTPKEKETVTAVKRKDIQLENKLEKQSKDLWTIKDKLREHVSTAEMRELLSENNQDATGSEYDLRERCADGMMFGPLEKCPLCEGFMEYQGGSYRCRGFLTAWSKCTYTTQTPKRTSAKWE…
HRWG_scaffold_2015130_Buxbaumia_aphylla	DGFMTYWHHAGCIFKKKKKQINDLADVDGSDTLRWEDQQKLRNYVLAGPIKDDSDEEVEGTPAKGKGGKSKAKAKGKDGEEDGSNGEYAIENAKSSRSTCKSCNEKIEKGQVRVSTMGAADGGSGRFRGKVAQWRHVKCFLDLGLWKGSLALLPGWDTLSPEDQATVGALGKDATGGSTPASIGDKQEKVAKEAAISGPSKTGRRKKDGDTVNDGALEGNPRKRQKVKDGGEAKSSDLEKKAVGKKPAKETESSELESKLEKQSKALWEIKDKLREHVSTAELRAMLTDNDQDATGSEYDLRERCADGMMFGGLKKCPHCQGHMEYQGGLYKCRGFLTAWSKCTFTTQTPERSTSKWQIGDDCENEYLVQWFKTQSNKKGERILVPASPAKPASTKKPR…
TMAJ_scaffold_2017372_Neckera_douglasii	ATPVAQKPWKAEYAKSSRASCRACLSPIAKDAFRLARMLQSTQFDGFMAHWHHASCIFKKKKQVLDWNDVEGGDTLRWEDQQRLRKYIEGGPVKGDDEKDPGVKPSKGKGGKSSAKAKGGDEDGDGEYAIENAKSSRSTCKSCNEKIEKGQVRISTMTTAEGGRFRGKVPQWRHAMCFLELGDWTGPVADLPGWDTLSSEDQATVQALTKLSASGEKQKETVKAEAREPKAGRGKKKEIEHDSADEKPSKRQRKKDGNEVTATVAADEKVKKMPKEKETAPTVKQKDTELERKLEKQSKDLWAIKDKLRELVSTAEMRELLSINGQDAAGSEYDLRERCADGMMFGPLEKCPLCEGFMEYQGGTYRCRGFLTAWSKCTFTTQRPKRSSTKWEIGEECEN…
LNSF_scaffold_2012252_Hypnum_subimponens	FLEGCEFVIIGRLSVAQAKLKGQVELAGGRLRSGTTGIGSSVTCVVTTESTLETDKFRRDLGHAREVPIVKEQYLLDCLKKKEKLSMDAYKLELSFKPDIVKVKVKGRGSVHPDSGLQETGHIVEEGKFLYATTLNRTEISTGINSFYVLQLIQEDATSKAFHLFRKWGRVGNDRIGNDKIERMSSKAAGINEFKRLFQEKTGNLFEQWVDHENFEKQPGKFHPLEIDYGVDETPRPQVALAGSKSKLHPRVLDLMKMLFDLETYKSAMREFEINMSEMPLGKLSKRHIEEIQNILGGAEQGPRQEGLLVDASNRFFTLIPTVHPMVISDEQTLKLKIHMLEALRDIEIAAEFLDTKDEDPQEDPLDAHYNKLHCDIKPLDHDSSDFKLVEKYLKQTHA…
VBMM_scaffold_2003846_Anomodon_rostratus	TPVAQKPWKAEYAKSSRASCRSCSSPIAKDAFRLAKMLQSTQFDGFMAHWHHASCIFKKKKQVKDWNDVEGGDTLRWEDQQRLRNYIEGGPMKGGDEEESGVKPAKGKGGKSSAKAKGGDEDGDGEYAIENAKSSRSTCKSCNEKIEKGDVRISTMTTAEGGKFRGKVPQWRHAKCFLDMGDWTGPVADLPGWDTLSSEDQASVQALTKSSASGGKQKETVKAEASKPKAGRGKKTEIDHDAADEKPSKRQKKKDGNEITATVAADEKVVTKKMPKEKETAPTVKQKDTELERKLEKQSKDLWAIKDKLRELVSTAQMRELLSVNKQDAAGSEYDLRERCADGMMFGPLEKCPLCEGFMEYQGGSYRCRGFLTAWSKCTFTTESPKRSSTKWEIGKECD…
SKQD_scaffold_2076946_Takakia_lepidozioides	GGQKLEKLSKTAAIKEFKRLFREKTGNEWEAWESRENFVKQPGKFYPLEIDYGVSEGPLNDLVPAGSKSKLHPQVLNLMKLLFDIETYKAAMMEFEINISEMPLGKLSKCHIEQGYQVLTEIQNLMVHVEDDAHKDGLLVDASNRFFTLIPTVHPTVICTEQILKSKIEMLEALRDIEIASELIRSRGEDGEEDPLDANYKKLQCDIVPLPHDSPDFELVNKYLMRTHAPTHTDWALELEDVYALDREGELDAYLPFKETLKNRTLLWHGSRTTNYVGILSQGLRIAPPEAPVTGYMFGKGVYFADLVSKSAQYCYTSKKNPTGLLLLSEVALGATYELRSAKYMEKPVKGTHSTKGLGKMKPLESEFERWDDNVTVPCGRPVSSGVRSELMYNEYIVY…
ORKS_scaffold_2053918_Philonotis_fontana	GVKGQQKLFGPWGDALTAVSEFQSKFYDKTKNHWHERHQFVAYPNKYTWIEMDYEEDSDKKPTDQDGKQEKPETKKPVDKPSKLDRRVKEFIDLVCNVNMMQQMMMEIGYDARKMPLGKLSKSTILKGYEVLKRLAAALDDKSVSSKKNIQQLSSEFYTVIPHDFGFKHMSHFIIDTPQKLKKKLEMVEALGEIEVATKLLVNDTAEDDDPAYTHYKRLNCELEPLDTACGEFELIKQYVEKTHGETHSSYKLEILNVFKLQREGESDRFQSFEKTANRMLL
FFPD_scaffold_2012251_Ceratodon_purpureus	MATPPAQKPWKAEYAKSARASCRSCSSPIAKDAFRLAKMIQSTQFDGYMAHWHHASCIFKKKKQVQDWNDVEGGDTLRWEDQQRLRKYIDGGPIKDDNEEEKGGKPAKGKGGKSSAKAKGGDEDAGGSSGEYAIENAKSSRSTCKECSEKIEKGQVRISTMATADTGRFRGPVAQWRHAKCFLDMGDWTGPLPNLPGWDSLSSEDQATVQALTKPSGGVSASGGKRKEAVKEEAANAIPPKAGRGKKTETERDATDEKPNKRQKKKDESEANTTGAVDKKAPAKKMPKEKEAVPDAKQAKQDAELESKLEKQSKSLWEIKDKLREHVSTAELREILTVNNQDATGSEYDLRERCADGMMFGPLEKCPLCEGFMEYQGGSYRCRGFLTAWSKCTFTTQTP…
BGXB_scaffold_2079379_Plagiomnium_insigne	KALAGTNSKLHPRVVNLMKMLFDLETYKSAMMEFEINMSEMPLGKLSKRHIERGYAVLTEIQNILGDPAQGPRQQGLLVDASNRFFTLIPTVHPLVISDEQTLKSKIHMLEALRDIEIASGFLDTKDEGTEEDPLDAHYKKLHCGINPLDHDSSDFKLVQKYLKQTHAPTHTDWALELEDVFAIAREGEAESYTPFKKSLDNHMLLWHGSRTTNYVGILSQGLRIAPPEAPVTGYMFGKGLYFADLVSKSAQYCYTTKKNPTGLMLLSEVALGKTNNLKKAEYMEKPAEGTHSTLGLGKKKPLETEFEKFEGDVIVPCGKPVPSGVRSDLMYNEYIVYDKSQVKLRFLLKVNFKHKR
AWOI_scaffold_2068242_Diphyscium_foliosum	EADSGNNYYFYNRWGRVGVKGQDKLFGPYPTAAEATSEFVTKFYEKTKNQWDNRHNFVAYPSKYTWIEMDNDENDGVHEPEEQKVTKAKATKSVAKTQSKLDYRVKEFIDLICDVDMMKQMMMEIGYDARKMPLGKLSKSTIMKGYEVLKRLAIVVNDTTTSATKREMLQQLSSEFYTVIPHDFGFKHMQHFIIDTASKLKRKLEMVEALGEIEVATKLLSHDGEEDDDSSNVNYKHLKCEIEPLDTSSGEYDLIKQYVKKTHAKTHHGYKLKLLNVFKVQR
MIRS_scaffold_2000203_Climacium_dendroides	YWHKRHQFVAYPNKYTWIEMDYEEDSDKKPTGQDSKEKKPVADKPSKLDWRVKEFVDLVCNVSMMRQQMMEIGYDARKMPLGKLSKSTILKGYEVLKRLAAALDDKSASSTRAIQELSSEFYTVIPHDFGFRHMSQFIIDTVQKLKKKLEMVEALAEIEVATKLLVDDTPEDEDPAYTHYKRLNCEIQPLDTACEEFELIKQYVEKTHGQTHSDYKLELLNVFKIQREGESDRFQSFEK
JADL_scaffold_2048092_Rhynchostegium_serrulatum	ELLSVNKQDATGSEYDLRERCADGMMFGPLEKCPLCEGFMEYQDGSYRCRGFLTAWSKCTFTTERPKRSSTKWEIGKECDNDYLIQWFKTQSKKKGERLLVPASPAKSSSAHEPLKSGESFLKGCEFVIIGRLSVTQAKLKEKVELAGGRLRSVTTGIGSSVTCVVTTESTLETDKFRRDLGHAREVPIVKEQYLLDCLKQKEKLSMDAYKLELSFKPEIVKVKVKGRGSVHPDSGLQETGHIVEEGKFLYATTLNRTEISTGINSFYVLQLIEEDAKSKAHHLFRKWGRVGNDRIGNDKIERMSSKAAGINEFKRLFLEKTGNSFEQSPDHENFEKQPGKFHPLEIDYGVDKTPRPQMALAGSKSKLHPRVLDLMKMLFDLETYKSAMMEFEINMSEM…
IGUH_scaffold_2166586_Schwetschkeopsis_fabronia	NIGANNNKFYVIQALSYSGKFYTYTRWGRVGETGKDQMFGPFGTSDAAVKAFKGKFKDKTKNNWDDRANFKKIPGKYDLIDVAGDGDEEEEEEASTKPKSETVQDKDGVVYAASKLDSATQSLIRLIFDTDMFKDALRTYDIDVKKMPLGKLSKAQIAKGFEILEELEAVMENKKKGSYADLSSRFYTCIPHNFGRQRPPSIDTREALQQKYDMLAVLADIELAQSIQKDKDEDAEKKKAQEAKPHPYDVNYGLLKCGLDHVDKNSDEFKVIQKYTENTQGYRKCQIIDVWRVDRDGDAQRFREHDPIDNRKLLWHGTNVAVVVAILKSGLRIMPHSGGRVGKGIYFASENGKSSGYVGVTQDQGKSIGIMFLNEVALGREHSITADDSSLKKAPANFD…
ABCD_scaffold_2002342_Niphotrichum_elongatum	DEQTLKSKIHMLEALRDIEIASEFLDSKEEGTDEEDPLDTHYKKLHCGITTPMPHDSSDYKLVEKYLKQTHAPTHTDWALELEDVFAVDREGEAESFTPFKMCLENHMLLWHGSRTTNYVGILSQGLRIAPPEAPVTGYMFGKGLYFADLVSKSAQYCYTTKKNPTGLMLLSEVALGKTNNLKSAKYMEKPPRGTNSTLGLGKTKPLETKFEKFEGDVTVPCGHPVPSGVKSDLMYNEYIVYDKAQVKLRFLLKVNFKHKR
GOWD_scaffold_2016969_Sphagnum_lescurii	QVLTEIQNIMAKDELSAVKDGLLVDASNRFFTLIPTVHPSVISDHTILKSKIGMLEALQDIEIASKFLGGSKGEEEDDEDPLDTQYKKLQCNISPLPHDSADFELVEKYLKRTHAPTHTEWALELEDVYAVEREGEYGAYVPFKETLENRTLLWHGSRTTNYVGILSQGLRIAPPEAPVTGYMFGKGLYFADLVSKSAQYCYTTKTSPTGLLLLSEVALGDIHELKSAKYMEKPVRGSHSTKGLGKMKPLESEYEKWDDNVTVPCGSPVPSNVRSDLMYNEYIVYNTAQVRLRFLLKVSFKHKR
NGTD_scaffold_2010497_Dicranum_scoparium	NRFFTLIPTVHPLIISDEQILKLKIHMLEALRDIEIAAEFLDTKDEDPEEDPLDAHYNKLHCDIRPLDHDSSDFKLVEKYLKQTHAPSHTDWALELEDVFAVDREGESESFTPFKRSLDNHMLLWHGSRTTNYVGILSQGLRIAPPEAPVSGYMFGKGLYFADLVSKSAQYCFTSKKNPTGLLLLSEVALGKTNNLTKAQYMEKAPDGTNSTLGLGKKKPLETAFEKFEGDVIVPCGKPVPSGVRSDLKYNEYIVYDKAQVLL
GRKU_scaffold_2005958_Syntrichia_princeps	FIDLICDVNMMNKMMMEIGYDARKMPLGKLSRPTISKGYEVLKRLAEVLGDKKASTSKKTEDIKQLSSEFYTVIPHDFGYKKMINFIIDVEALGEIELATKLLRTDLPTDDDTAYTHYKRLNCGLEPLESTSPEFELVKQYMEKTHSQTKYSKYTLKLLNAFKVEREGESERF
MIRS_scaffold_2010298_Climacium_dendroides	LDCLKKKEKLSMDEYKLELSFKPDIVKVKVKGRGSVHPDSGLQETGHIVEEGKFLYATTLNRTEISTGINSFYVLQLIEEDATSKAHHLFRKWGRVGNDRIGNDKIERMTSKAAGINEFKRLFQEKTGNLFEQWVDHENFEKQPGKFHPLEIDYGVNETPRPQMALAGSKSKLHPRVVDLMKMLFDLETYKSAMMEFEINMSEMPLGKLSKRHIERGYSVLTEIQNILGSAEQGPRQQGLLVDASNRFFTLIPTVHPLIISDEQTLKLKIHMLEALRDIEIAAEFLDTKDKDPEEDPLDAHYYKLHCDIKPLDHDSSNFKLVEKYLKQTHAPSHTDWALELEDVFAVDREGES
FFPD_scaffold_2002255_Ceratodon_purpureus	TATRETRGKAKQDAELSHEHEHEAKKQKVETRGRGSKGGKKQEKHDDDVEMDVDEKSGNGTAVEDIVDQFEEFVDELKEHCSFEELKSIAEENGITSDLPHRMLLIGLADQLFYGPLQTCPLCESHGTHAGVICDGYHYKCSGFISEWTMCNYISSDAQRTDGSLKLPKKLKNDFLKQYEKTHDASKRPTRVLAAGKKPFLGMKIALSGRLRQNQSAYKADIVKHGGKVADAIKDDVSCLIVGHLDAEGGGGSAKMADAIEKGLPIVKEEWITDCIKKKELLPLETYDLSKNMPGESDIPWDKRPPGEEAAESLMAELKLVGKRGVYKDTNLEEEGGKIFESKGIIYNCAFSMCDMVAGINDYAIMQLIQLPSDVLYLYYKKGRVGDRFHNSERLDEMD…
RDOO_scaffold_2119608_Racomitrium_varium	TGSRETRGKARQEELSHEHEHENKKQKVETRGRTKAGKKQEKHEDDVEMHVDEQGNGVAAEDLVEQFEEFVDELKEHCPLEELKVIAEENKITPDLPPRMLLRGLADQLFYGPLQTCPLCESHGTHAGLICDDHQYKCSGFISEWTMCNYISRDAQRTSGSVKLPKKLKNDFLKQYERTYDASKRPARVLAAGNKPFLGMTIALSGRLNRTQGAYKSDIEKHGGKVANGIKEGVTCLIAGPLDAEGGGGSAKTADAIEKSVPIVSEKWITDCIKEKESLPLETYDLTKNMPGESAIPWDKRPPSEEAAESLMAELKLVGKRGVYKDTELEAQGGKIFENKDIIYNCAFSMCDMVAGINDYAIMQLIELPAGALYLYYKKGRVGDRLHNSERLDEMESHR…
ABCD_scaffold_2011824_Niphotrichum_elongatum	TGSRETRGKARQEELSHEHEHENKKQKVETRGRTKAGKKQEKHEDDVEMDVDGQGNGVAAEDLVEQFEEFVDELKEHCPLEELKVIAEENKITPDLPPRMLLRGLADQLFYGPLQTCPLCESHGTHAGLICDGHQYKCSGFISEWTMCNYISRDAQRTSGSVKLPKKLKNDFLKQYEKTHDASNRPTRVLAAGNKPFLGMTIALSGRLNRTQGAYKSDIEKHGGKVVNGVKEGVSCLIAGPLDAEGGGGSAKTADAIEKSVPIVSEKWITDCIKEKESLPLETYDLTKNMPGESAIPWDKRPPSEEAAESLMAELKLVGKRGVYKDTELEAQGGKIFENKDIIYNCAFSMCDMVAGINDYAIMQLIELPAGALYLYYKKGRVGDRLHNSERLDEMDSHR…
NGTD_scaffold_2009948_Dicranum_scoparium	TASRETRGKAKQEELAQEHEHESKKQKVETRGRGGKGGRKQEKVHDGVEMDVDEKPGDGAAVEDVVERFEEFVDELKEHCSLEDLKAIAEENAITPDLPPRMLLLGLADQFFYGPLQTCPLCEAHGTHAGLICDGHHYKCSGFISEWTMCNYVSRDVQRTNGSLKLSKKLKIDFLKQYEKTHDASKRPTRVLAAGKKPFLGMTIALSGRLSRTQGAYKADIVKHGGKVANAVKEGVTCLIAGRLDAEGGGGSSKTAEAIEKSVPIVKEEWITDCIKKKESLPLEAYDLSKNMPGESDIPWDKRPPSEEAAESLMAELKLVGKRGVYKDTELEEQGGTIFESKGITYNCAFSMCDMVAGINDYAIMQLIQLPGDVLYLYYKKGRVGDRLHNSERLDEMDS…
HRWG_scaffold_2016993_Buxbaumia_aphylla	DRLHNTERLDEMDSASAAVKEFVQLFEKLTGNEFEPWEKEKKIEKKPLKFFPIDMAVGFDARAGGLGVRQLGTAAAHTQVNPRVAKDLKVLMSQEIYRYALLEMGIDVPDLPTGNLTEFHLKLCTEVLRQFAAYLREPEKEELLHERMCLDFSNKWWSLVHTTRPFVIKDIQELAETAAPTLESLKAISIASQLIGDLTGPTLDDPLADRYAKLGCEITPLDHDGEEFKMIHNYLTKTMEPVKFEDSELGVILEEACLIDSAKTPTLKDMEKMSNKMLIWCGTRTSNLLACMHLGMPPAIIQAPAPGYMFGEGLYCSDAAARAAQYGFTAVDRPEGYLILSVVALGDEILELTTPEEDVSTYKKKKVAIKGLGRKSPKDSEHIKLDNDIMVPCGTLVSS…
VMXJ_scaffold_2132102_Leucobryum_albidum	TSSRETRGKAKQEELSHEHEHENKKQKVETRARGSKGGKKQEKHEDAADMEVDEQHGNGTPAEDIVDQFEEFVDDLKEQCSLEDLKAIAEENKINPDLPPKMLLLGLADQFFYGPLQTCPLCESHGTHAGLICDGHQYKCSGFISEWTMCNYVSRDAQRTNGSLKIPKKLQSDFLKQYEKTHDASKRPTRELAAGNKPFLSMIIALSGRLNRTQGSYKAEIVKHGGKVANAVKEGVTCLIAGRLDTEGGGGSAKTAEAIEKSVPIVSEEWITDCIKKKESLPLEAYDMSKYMPGESDIPWEKRPPAEEAAESLMAELKLVGKRGVYKDTQLEEEGGKIFESKGIIYNCAFSMCDMVAGINDYAIMQLIQLPSDVLYLYYKKGRVGDRLHNSERLDEMDS…
AWOI_scaffold_2010834_Diphyscium_foliosum	TAGRETRGKARMDEHLDKEHEHESKKQKVETRGRGTKAASKKQEKQDEDMEMSEQELNGTEASIEEFNDFAEKLKEELSLDDRKSIAEENGLNPSLPDNMLLLGLADQLFYGPLQTCPLCESHGTHAALVCDGHLYKCSGLISEWTMCNYTSREAHRTDGTIKTPKKLKSDFLKQFEKTHEASKRPKRLLAAGNKPFLGMTIALSGRLNRTQGEYKANIEKHGGKISSSVKEGLTCLVAGQLEVDGGGSSKTAEAMDKNIPIVKEEWISDCIKKKECLPLESYDMAADMPGDREIPWDKRPLHEEAAASLMAELKLVGKRGVYKDTELEEEGGKIFEEKDIIYNCAFSMCDMVAGINDYAILQLIEVPSGAIYLYYKKGRVGDRLHNTERLDEMDNARS…
BPSG_scaffold_2006170_Scouleria_aquatica	TATRETRGKTRQDEMSHGHEHENKKQKVETRGRGKKPEKHGDGAEMDVDEQHTTGSASPEEIVDKFEEFADELKEQCPLEELKAIAEENGITSSLPPRMLLLGLADQFFYGPLQTCPLCESHGTHAGLICDGHQYKCSGFISEWTMCNYISRDAERTNGALKLPKKLKNDFLKQYEKTHDASKRPTRVLAAGNKPFLGMTIALSGRLSRTQGAYKGDIEKHGGKVANAVNEGVTCLIAGPQDAEGGGGSAKTAEAIEKSIPIVSEKWITDCIKKKESLPLEAYDLTANMPGESAIPWDKRLPSEEAAESLMAELKLVGKRGVYKDTQLEAQGGKIFESKGIIYNCAFSMCDMVAGINDYAVMQMIELPNDSLYLYYKKGRVGDRLHNSERLDEMDSHRS…
WSPM_scaffold_2042688_Rhytidiadelphus_loreus	FHPLEIDYGVNETPRPQMALAGSKSKLHPRVLDLMKMLFDLETYKSAMMEFEINMSEMPLGKLSKRHIERGYSVLTEIQNILGSAEQGPRQQGLLVDASNRFFTLIPTVHPLIISDEQTLKLKIHMLEALRDIEIAAEFLDTKDGDPEEDPLDAHYYKLHCDIKPLDHDSNNFKLVEKYLKQTHAPSHTDWALELEDVFAVDREGESDSFTPFKRSLDNHMLLWHGSRT
GRKU_scaffold_2002633_Syntrichia_princeps	NPRVAMDLRVLMSQEVYRFAMLEMGVDVPDLPTGNLTEFHIKTCTDVLHKFAAYLRNPKHERMCMDMSNKWWSLVHTTRPFVISDIETLAETAAPTLESLKAISVASQLMGDLANAASLDDPLADRYAKLGCQITPLDHGGEDFKMILNYMNKTLESIKFKDTEFTVTLQEACLIDSPATPSLKDMEKLSNKTLIWCGTRSCNLLACMKMGMPPASIQAPVSGYMFGEGLYCSDSAARAAQYGFTAVDRPEGYLILAVVGLGDEILELTEPEGDVSEYKKKKVAIKGLGRKTTDEKEHFKWHNDITVPCGKLMESKHKDSPLEYNEFCVYNPKQVKLHYLLRIRFE
WOGB_scaffold_2016143_Andreaea_rupestris	TSDRETRGKARSDDQHHEAGHKKPKSDEHEKDTKHKKEEPASKHKKGDEQPEKETKKQKVDHGTRGAKSRKEKADEDQDMNGADDSAEEYNTFLEKLKEECPIEDLRAICSENGLDPTAPDDVIILGCADQLFYGPLETCPICDAGLVFAGHDFKCSGFISEWSKCNYSSHEAQRLKGSLKIPKKVKNDFLKEWEKSHDASKRPVRQLPAGDKPFAGMTIVLSGRMSRPQGEIKAEIEKHGGKVGNAVREGVTCVVAPENEVERGGSSKMAEATDRNIPVVREGWISDCIEKMVPQPLEAYDMAAELPGGNEIPWDKKPPHEEAAESLMAELKLVGKRGIYKDTELAEEGGKIYEKNGLIYNCAFSICDMTAGLNQYAILELIEMPKGVIYLYYKKGRV…
SKQD_scaffold_2078372_Takakia_lepidozioides	GVYKDSNLEKEGGKIYEKDGIIYNCAFTICDQAAGINDFAVIQLVDLPHGKFYLYYKKAHVGDRIATRERLEEYEGPEEGIQEFEKYFEEVTGNEFQPWERERKFSKKQGKFFPLDMAEGVDARAGGLGPHQLGVAAAHTKLNARVGEDCKILFAQETYRFAMLEMGIDDPDLPLGNLTDYHLNLCEQVLVEFAEFLKSDEKNEKKREFMCLDFSNKWFTLLYTTRPCIIRNLVELAETASDTLQSLRAIAVASRIIGDMGKFASLSDPFADRYSKIGCEINPLDKHGSDYKMVSDYFSKTMECLKMEDKDFGALLEDSCWIDSKASPSLKEILKIPNKLLIWCGTRVCNVLACMHGGIPPRIIQAPVPGYMFGRGIYCSDAATEAAEYCRDAAWKALR…
KEFD_scaffold_2009415_Encalypta_streptocarpa	GNLTEYHLELCAEVLHKFAVYLKKLEKDELTHERMCLDFSNKLWSLLHTTRPFVITDIAQLAETAAPTLESLKAISVASQLIGDLTGATLDDPLADRYAKLGCQITALDHEGDDFKIINNYLSKTIEPIKLTDGDYRVILEEASLIESENPNNKVLIWCGTRTSNLLACMHLGMPPAIFQAPAPGYMFGEGLYCSDSAARAAQYGFTAVDRPEGYLLLAVVAEVLELTKPEEDVSKYKKRKVSIKGLGRKTTKESEHIKWGNDITVPCGSLVPSGHDDSLLEYNEYCVYDPKQVK
Contig176_pilonG000051.t1	MVSKREHLRFDAKPLQQRILKIVQKLGKITKRINEKKGGKVKQRYTTNHQVNPTHTAESEKVTVWIQPYLSPDPSPEIISPEIPSPSSERFLGRNFAFSDRIRPFRIAPVTACGREHAVNEWRSGTDEGGRRDCEVQGEEMAEMATVTPVAQKPWKAEYAKSSRASCRSCSSPIAKDAFRLAKMLQSTQFDGFMAYWHHASCLFKKKKQVHDWNDVEGGDTLRWEDQQRLRKYIEGGPVKGDDEEEQGTKPAKGKGGKSAKAKGGNEDGDGEHAIENAKSSRSTCKSCNEKIEKGQVRISTMMTAEGGRFRGKVPQWRHAMCFLDMGDWTGPIADLPGWDTLSSEDQATVQALIKSNSSGKKQKESVKAEASEPKAGRGKKKEIEHETADEKPSKRQRK…
Contig101_pilonG000021.t1	MSSKLTVSRLRDELEKRGLDTTGLKPVLASRLDEAIAEEEAASKDGHKDGANGEKRKRSSDSPPSEEERKNTKRLKVEDVGGMTAKELKEALSQRDLSTSGKKGELVERLTDAVEAEAKASKPVVDGKVDGKVDEEEDESIKVEDLSTMNVKEIKEALSTRGLSTSGKKSDLIDRLTEALESKNGASTDKNATKDDQDAKVVVLKKGRAVLDQYIDDRIKNSYHVYEGKLYNQMEVFDAMLNQTNVGGNNNKFYVLQILEADSGKNYYVFLRWGRVGVKGQQKLFGPMGDVSAAIAEFQTKFYEKTKNHWHERHQFVAYPNKYTWIEMDYEEDSDKKPMDQDSKDEKVELKKPVAVKPSKLDWRVKEFVDLVCNVSMMQQQMMEIGYDARKMPLGKLSK…
Esed_jg11848.t1	MSSKLTVSRLRDELEKRGLDTTGLKPVLASRLDEAIAEEEAASKDGHKDGANGEKRKRSSDTLPSEEDSKNAKRLKVEDVSGMTAKELKEALCQRDLSISGKKGELVERLTDAVEAEAKASKDSKLVVDGKVDEEDERIKVEDISTMNVKEIKEALSTRGLSTSGKKSDLVERLTEALEVKNGASTDKDAPKDDKDAKVVVLKKGRAVLDQYIDDRIKNSYHVYEGKLYDQMEVFDAMLNQTNVGGNNNKFYVLQILEADSGKSYYVFLRWGRVGVKGQQKLFGPMGDVSAAIAEFQAKFYEKTKNHWHERHQFVAYPNKYTWIEMDYEEESDKKPTDQDSKEEKLELKKAVADKPSKLDWRVKEFVDLVCNVSMMQQQMMEIGYDARKMPLGKLSKST…
Esed_jg8972.t1	MATTTPVAQKPWKAEYAKSSRASCRSCSSPIARDAFRLAKMLQSTQFDGFMAYWHHASCLFKKKKQVHDWNDVEGGDTLRWEDQQRLRKYIEGGPMKGDDEEEPGTKPAKGKGGKSSAKAKGGDEDGDGEYAIENAKSSRSTCKSCNEKIEKGQVRISTMTTAEGGRFRGKVPQWRHAMCFLDMGGWTGPVADLPGWDTLSSEDQATVQALTKSNASGKKQKETVKAEASEPKAGRGKKTMIEHDTADEKPRKRQRKKDGNEVTATVVADEKVVTMKMPKEKEASPTVKQKDPELERKLEKQSKDLWAIKDKLRELVSTAQMRELLTVNGQDAAGSEYDLRERCADGMMFGPLEKCPLCEGFLEYQGGTYRCRGFLTAWSKCTFTTQRPKRSSTKWEIG…
Foant_02803-RA	MSSKLTVIGLRVELEKRGLDTTGLKPALVSRLDEAIAEEEAASKVGHKDGANGEKRKRTSDSPPDEQESKNAKRLKVENVSGMTAKELKRALSQRDLSTSGKKGELVERLTDAIEAEAKTSKDSKDSKLVVDSNVEKEDKSITVEDINTMKVTKIREALSARGLSTSGKKPDLVERLVEALKAKDGDSTDKNAPNDDKDAKVVVLKKGRAVLDQYIDDKIKNSYHVFEGRLYDQMEVFDAMLNQTNLGGNNNKFYVLQILQADSGKDYYVHIRWGRVGVRGQQKLIGPWVNAAAATAEFQTKFYEKTKNQWHERHQFVAYPNKYTWIEMDYEEDSDKKKPEDEDRKEEKPEVKKPVAVKPSKLDSRVKDFVDLICNVNMMRQMMMEIGYDARKMPLGKL…
Foant_02451-RA	MTTATPVAQKPWKAEYAKSSRASCRACSSPIAKDAFRLAKMLQSTQFDGFMAHWHHATCIFKKKKQVHDWNDVEGGDTLRWEDQQRLRKYIEGGPMKGDDEEEPGTKPAKGKGGKSSTKAKGEDEDGDGEYAIENAKSSRSTCKSCLEKIEKGQVRISTMTTAEGGKFRGKVPQWRHAMCFLDMGDWTGPVADLPGWDTLSSEDQATVQALTKSSASVGKEKETVKAEASKPKGSRGKKAEIEHDAADEKPNKRRKKSDGIEVTTTAAAAVKVVTKKMPKEKETAPAVKQKDTELERKLEKQSKDLWEIKDNLRNLVSTAQLRDLLSINGQDGAGSDADGMMFGPLERCPVCDDGFLEYQGGSYRCRGFLTAWSKCTFTTQTPKRSSIKWEIGKECDNE…
Hcur_jg11405.t1	MISHLLTVDTLLRCGAASSPSSPRVKAGDFSEVGVERSRLFCRQQLPTLHTHELRFFNLTIPLPRVNLSNSTNPEHARLSERKGGGVIMSSKLTVSRLREELEKRGLDTAGLKPVLVSRLDEAIAEEEAASKDGYKDGANGEKRKRSSDSPPSEEESPNAKRLKVEDVSGMTAKELKEALSQRDLSTSGKKGELVERLTDAVEAEAKASKDSKLVVDGKVDEEEDESIKVEDISTMNVKEIKEALSTRGLSTSGKKSDLVERLTEALEAKSSAWTDKNAPKDDQDAKVVVLKKGRAVLDQYIDDRIKNSYHVYEGKLYNQMEVFDAMLNQTNVGENNNKFYVLQILEADSGKNYYVFLRWGRVGVKGQQKLFGPLGDVSAAISEFQTKFYDKTKNHWHE…
Hcur_jg14733.t1	MATVTPVAQKPWKAEYAKSSRASCRSCSSPIAKDAFRLAKMLQSTQFDGFMAYWHHASCIFKKKKQVNDWNDVEGGDTLRWEDQQRLRKYIEGGPMKGDDEKEPGTKPAKSKGGKSSAKEKGGDEDGDGEHAIENAKSSRSTCKSCNEKIEKGQVRISTMTTAEGGRFRGKVPQWRHAMCFLDMGHWTSPVADLPGWDTLSSEDQATLQALIKSNASGKKQKETVKAEASESKAGRGKKTQIDHDMADEKPSKRQRKKDGNEVTATVAADEKVVTKKMPKEKEISPTVKQKDTELERKLEKQSKDLWAIKDKLRELVSTAQMRELLSVNGQDAAGSEYDLRERCADGMMFGPLEKCPLCEGFMEYQGGTYRCRGFLTAWSKCTFTTQRPKRSSPKWEIG…
Poh0287570.1	MSSKLTVSRLRDELQKRGLDTTGLKPTLASRLDEAIAEEEAAASKHGNNEEKDGESGEKRKRSSDDDEESKDAKRLKVEDVSGMTAKELKEALAERGLSTAGKKNDLVERLTDAVEAEANNNSSKDSKLVVDGKSDEEEKSANSIKVEDISSMNVKEIKDALSTRGLAISGKKSELVERLTVAVDGAPNAAADVKDDKDAKVVVLKKGRAVLDQYIDDSIKKSYHVYEGKYQNYPLEVWDAMLNQTNVGDNNNKFYVLQILEADSGKNYYVFSRWGRVGVKGQQKLFGPWGDVESALEEFQAKFYDKTKNLWQERHRFVAYPKKYTWIEMDYEEDGDKKPTDQDGKQEQAETKKPVANKPSKLDWRVKEFIELVCNVNMMQQMMMEIGYDARKMPLGKL…
Poh0093030.1	MSSKLAVSRLRDELQKRGLDTTGLKPALASRLDEAIAKEEAAASKHGNSEEKDGGSGEKRKRSSDDDEESKDAKRLKVEDVKGMNAKELKEALAERGLSTAGKKNDLVERLTDAVEAEANNNASKDSKLVVDGKSDEEEKSANSIKVEDISSMSVKEIKDALSARGLARSGNKSELVERLTAAVDGAPNAAADVKDDKDAKVVVLKKGRAVLDQYIDDSMKKSYHVYEGKYQNYPPEVWDAMLNQTNLGDNNNKFYVIQVLEADSGKSYYVFSRWGRVGVKGQQKLFGPWGDAGPALEEFQAKFYDKTKNLWQERHQFVAHPKKYTWIEMDYEEDGDKKPTDQDGKQEQAETKKPVANKPSKLDWRVKEFIELVCNVNMMQQMMMEIGYDARKMPLGKL…
Poh0079010.1	MSVKLNVSKLRAELARRGLGTSGLKTALVSRLDGAIAEEDVKKDTGISTSGSKQQQKGESTEIGNLEEKRKRINTDVEEDAKASKRIKIVEELSKMSVAELKAALAERGLPRSGVRKDLIQRLSDDFEDEAIYTLLNHGDVADTSAKGKEPGVKTVVAMKNKGRAIPDQYLPDKYKNEYHVFEDEADIYDATLNQTNVGDNNNKFYVMQLLQANDGSDMYVYVRWGRVGANGQDKLSGPFLTLDQAQSDFKSKFYDKTKNQWSKRHEFVAYPKKYTWLEMDYESEKDEATISEKGPAKGIMAEAKKAPKQSKLEKSVEDLITLICDANMMKEMLNAMGFDTRKMPLGKLSKSTILKGYEVLKNIAAALEEKSIEKRKSALQQLSSEFYTVIPHDFGFQK…
Poh0280610.1	MATPEAQKPWKAEYAKSSRASCRSCSSPIAKDVFRLAKMLQSTQFDGYMAHWHHASCIFKKKKQVHDWNDVEGGDTLRWEDQQRLRKCIEGGPVKDGDGEEQEGKPVKGKGGKSNAKAKGGDEHGEYAIENAKSSRSTCKSCNEKIEKGQVRISTMTTAEGGKFRGKVPQWRHAKCFLDIGDWTGPVADLPGWDTLSSEDQATVQALTKPSDSGGKRKDAVKAEATSASQPKAGRGKKTEIEHDATDEKPSKRPRKKAGSEVTATVAVDEKVVSKKTSKEKEAVKQKDTELESKLERQSKDLWAIKDQLRERVSTAQMRELLTANNQDATGSEYDLRERCADGMMFGPLEKCPLCEGFMEYQGGSYRCRGFLTAWSKCTFTTQTPKRASMKWEIGEECD…
Poh0069030.1	MATSTMTTPEAQKPWKAEYAKSSRASCRSCSSPIAKDVFRLAKMLQSTQFDGYMAHWHHASCIFKKKKQVHDWNDVEGGDTLRWEDQQRLRKYIEGGPIKDGDEEEQEGKPVKGKGGKSNAKAKGGDEDGEYAIENAKSSRSTCKSCNEKIEKGQVRISTMTTAEGGKFRGKVPQWRHAKCFLDMGDWTGPVADLPGWDTLSSEDQATVQALAKPSDSGGKRKDAVKAEATSASQPKAGRGKKTEIEHDATDEKPSKRPRKKAGSEVTATVAVDEKVVSKKMSKEKEAVKQKDTELESKLERQSKDLWAIKDQLRERVSTAQMRELLTANNQDATGSEYDLRERCADGMMFGPLEKCPLCEGFMEYQGGSYRCRGFLTAWSKCTFTTQTPKRASMKWES…
Sc01G005650.1	MSNKLTVGALREELEKRGLDATGLKPTLVNRLDAAIADEEAKKSVKEEKRKRSSDGDSPDEEDAAKRVKVDDISGLNAKELKVALSSRGLSTAGKKADLVERLTEAVKEEEEKDDGIKVDDIGDMNVKELKDALSSKGLSTTGKKSELLARLKESLEGTADGTADGKTEDEEDSKVVVGLKKGRAVLDQYIDDSLKKSCHVYECKGNNNEVDVYDAMLNQTNLGDNNNKFYVIQVLESDSAPRSYYCFSRWGRVGVKGQQSLGGPYNDSGTAVSEFQNKFYSKTKNQWSSRSNFEGKPKCYTWIEMDYEEEKPTDEDGKQTEAASKEPVEVKASKLEPRVKQFIDLICNFSMMNQMMMEIGYDARKMPLGKLSKSTITKGYEVLKRLSEVLDDKTASAS…
Sc01G005680.1	MSNKLTVGALREELEKRGLDTTGTKPTLVFRLDTAIASEEVEKSVKVEKRKRSSDGDSPNEEDAVKRVRVDDISGLNAKQLKEALSSRGLSTAGKRADLVERLTEAVKEEEEKGDIVTVEDIGDMNVKELKDALSLRGLSTNGKKSELSARLKESVEGKADGRAAGKAEDEEDSKVVVGLKKGRAVLDQYIHDNLKKTYHVYVCTDYGNVEVYDAMLNQTNLGDNNNKFYVLQVLESDSEPRSYYCYSRWGRVGVKGQQSLAGPYTSAMEATKEFQKKFRSKTKVFFWMRRMNIVEHPDCYTWIEMDYEVENGKQVEAGSKQPVEERANKLEPRVKRFIDLICDVNMMNKMMMEIGYDARKMPLGKLSRPTISKGYEVLKRLAEVLGDKKASTSKKTED…
Sc11G012440.1	MATPPVQKPWKAEYAKSARATCRSCSSIIAKDVFRLARMIQSTQFDGYMAHWHHARCIFKKKKQVKDWNDVEGNDTLRWEDQQKLRKYIDGEPLKDDDEEEVEEKAGKSKGGKSGAKAKKGGDGDGDGDGVYAIENAKSSRSTCKECNEKIEKGQVRISTMATADTGRFRGPVAQWRHAKCFFDMEEFTGAVADLPGWDSLSSEDQATVQALTKGSAPGGKRKEAVKEDAVPPKAGRGKKTETDRDAADEKPNKRQKKKDESEASVVEKKVPAKKVAKEKEPVKQVKQDADLERKLEKQSKDLWEIKDKLREHVSTAELRDMLTVNNQDIAGSEYDLRERCADGMMFGPLKKCPLCEGFMEYQGGSYRCRGFLTAWSKCTFSTRTPSRAAIKWEIGEEC…
BA02G15830.1	MSNKLTVSKLRDELQKRGLDTTGLKPTLAARLDEAIAEEEKAASEDGDKKKRSADAPAEKSEDAKRLKVEDMTAKDLKEALATRGLSTAGKKDELLERLTDATKDSKLIADGKSVEEDDNAVPLKVEDISAMNVKELKEALASRGLSIAGKKDELLERLTDATKDSKLMTDGKSEDDNAVSLKVEDISAMNVKEIKEELSSRGLSTSGKKNELVERLTEAVEGKAGAANVEDDKDGKVVVLKKGRAVLDQYIDDNVKKSYHVHEANYSGEIVVFDAMLNQTNVGENNNKFYLLQVLEADSGRDYFLFLRWGRVGVKGQQKLFGPYNDANMAIAEFEGKFFEKTKNAWGHRHKFISYPNKYTWIEMDYEEKDDKKPTDEKQKEPEDGKRKELALTKPVAN…
BA08G06120.1	MATPPVQKPWKAEYAKSGRASCRSCSSPIAKDAFRLAKMLQSTQFDGFMAHWHHASCIFKKKKQVHDWNDVEGGDTLRWEDQQKLRKYIEGGPVKADNDDEPEAKPAKGKGGKSSAKAKAEDDGGDGEYAVEIAKSSRSTCKSCNEKIEKGQVRISTMTTAEGGRFRGKVPQWRHPVCFFDMGEFSGSVADLPGWDTLSAEDQATVQGHSNFSASEGKKNEAVKAEATSTSQPKAGRGKKKEVEHDATDEKPGKRQKKKDESEEAGTIDEKGSKKTPKGKEIVKQKDTELEKKLEKQAKDLWAIKDQLKERVSTGQMREMLDANNQDSNGSEYDLRERCADGMMFGPLEKCPLCEGFMEYQGGSYRCRGFLTAWSKCTYTTLTPKRTSTKWEIGEECDN…
CHBRA108g00020	METAKPKPFKAEYAKSGRAACKKCKDPIAKDALRIARVVEAKQFDGYMTLWYHASCVLSNPGFFNSVDDIEGADLLRWEDQQRLKKYADGETLGGGGKGDPAGKGKAAGRTAKGEGFAGAHDEDVNDYSIEYAKSSRSTCKACEEKILKGEVRISKLAESESAQFRGKVPAWRHAPCFFKMDLWSGSAELLPGFQFLSKEDQVWVIEAKKAAEKGVMLEKRVPAEGGKEKASAEAEKGSAAKKRGRATKAEVLDDDAENATKGRGKRAEAQPAKKTSKVIDDDEEDDDDKPIAKVQASKRPRTGKNAPEEAGTVEEEKPRARKGRSAAAEDIDNSDDKRTKTMVSAAKRKVVKEDVEDQQKASAAERKGKKAKDVKSEEKKPQKSASDIQFEKDMEKQT…
CHBRA95g00810	MGRFLGENGASPNTAASGGGNDSKSCSENGSFSHSSSSSPSSSSSILKTAPNGSKSCSENGALSHSSSSSSSSSSSSSSVFKTTRNAYFLGRRRKLREGRRGFGDEPLIGQVNLSAGGGSVARRSLLTPFAEQDFLNMYFRKTFKPIPNCCNLVFALIWRHTENVEEEEMKIVHFRGTGLKPWDFDPLAHHADEPFVRRLVERWREIYDTAAIPSESGCITQGNANHPVDSGFFKMKQNLDLTLVGAAWRDWERHATPLSTWAGQSAAGTYAEAKFRRGEPEIRNGRKRGNVRGRGGGVCGAQDTGADTVHGADVHACACRRHRDADNVHGRDVDAWLCSTNAVDGLEKEEGSAVHTPRAKIEDNFFSSPVAAGSMEPSESVGPSDSHRGRKRRGGGPK…
GAQ81960.1_Klebsormidium_nitens	MAPPKPFLVEYAKSGRAACKICKDPIAKDALRIAKVVQSRQFDGYMTNWHHYGCLLKKQGVFKTLHDVEGFDNLRWEDQKKLEKYVTDSGGSLEEEEEEEEEEIDEEDKDFSMEYAKSSRSTCKECEEKIQKDEVRVSKLVESDNPAYPGMVPAWRHIKCLLESGMWSKDVKKIPGFRSLSKADRESVEKLAKGEIDEMPPKDEEKEKKGKGKKRKSKGGEDEVEAEEEPKKKSRKRKKKGEDDEDEAEEPKETKKRGRKGKKEDDVTETKKGKGKAEEDAANKGKGKAKESEEETKPSKAAAKVKADPQLEKALEKQSRALWEIKDALRKHVSTSELREMLEVNDQSASGSEHELRDRCADGMLFGPLGKCPLCGSHMEYKEGHYCCRGFLSEWTKCT…
GAQ87205.1_Klebsormidium_nitens	MTVKELRAELAQRNLDTTGLKAALVARLEEADGSTAAAAGATASLDGPQQGDKGKRKAAAAAKDEEAAKPGRASKRGKNKEPEPEPEPEPEEEEEEEERMVTATKKGRAVLDKHLPDHVQRSHHVLSDGEEVFDCMLNQTNVGANNNKFYVIQVLESDSGKSYSVWTRWGRVGVPGQNKLQSGYDKEGAIREFEKKFFEKTKNYWSARHDFAAVPGKYTWLEMDYDGPEDEQDEKLKALSEKDKGKSKAPVKSAESKLDSRVRELIELICNLDMMSQQMVEIGYDARKMPLGKLSKKTIMRGYEVLKKISAAMESKQNNKLAELSSEFYTVIPHDFGFKKMSDYVIKSPAMLKKKLEMVEALAEIELATKLLGGDGEASDVHPADQNYDRLNCDLEPVD…
Mesvi866S08481	MSAWTRKTVAELRSELDSRSIAYDPKAKKAALVQLLGNEDAAKPDAAGPSKKRKSEPAPNSDAAASSSGPKDEARQETKVLKKGRAVLDKFISEDVKSAYHVLERDGAVFDAMLNQTNVGSNNNKFYIIQLLEKDGGGSYYVWTRWGRVGADGQWDLHGRDKTPFRSKPREGMLSIAPFLDVDSAMATFQSKFLDKTRNRWENRESFQKVPGKYHLLEMDYERNTELEERRAQMAEKAKAEVAPSKLEASVQHLINVICNVDMMQREMMEIGYDAKKMPLGSLSTKTIKEGLAILQRISSVLEKASRENLVELTSQYYTLIPHDFGHRNIKDQVIRTSPHLKRELELLDSLANIEIAFQILDQPVNPVDAHYERLRCEVSSVTDAAELDMIRKYVANTK…
