# Supplementary material for: Phylogenomic Reconstruction and Functional Divergence of the PARP Gene Family Illuminate Its Role in Plant Terrestrialization
Source: Int J Mol Sci. 2025 Dec 22;27(1):117. doi: 10.3390/ijms27010117 (PMC12785305; doi:10.3390/ijms27010117)
Supplement: Supplementary file 1 [file ijms-27-00117-s001.zip › Table S3.xlsx]

## Sheet: Sheet1
Group	Species	Copy Number	Ploidy	PARP1	PARP2	PAARP3	Other Class
Algae	Chara braunii	2	2	0	1	0	1
Algae	Klebsormidium nitens	2	2	0	2	0
Algae	Marchantia polymorpha	2	2	1	1	0
Algae	Mesostigma viride	1	2	0	1	0
Algae	Porphyra umbilicalis	2	2	0	2	0
Bryophyte	Andreaea rupestris	3	2	1	1	1
Bryophyte	Atrichum angustatum	2	2	1	1	0
Bryophyte	Aulacomnium heterostichum	2	2	1	1	0
Bryophyte	Bryum argenteum	2	2	1	1	0
Bryophyte	Buxbaumia aphylla	3	2	1	1	1
Bryophyte	Calliergon cordifolium	1	2	0	1	0
Bryophyte	Calliergonella curvifolia	2	2	1	1	0
Bryophyte	Calohypnum plumiforme	2	2	1	1	0
Bryophyte	Ceratodon purpureus	2	2	1	0	1
Bryophyte	Claopodium rostratum	2	2	1	1	0
Bryophyte	Climacium dendroides	2	2	1	1	0
Bryophyte	Dicranum scoparium	3	2	2	0	1
Bryophyte	Diphyscium foliosum	3	2	1	1	1
Bryophyte	Encalypta streptocarpa	3	2	1	1	1
Bryophyte	Entodon seductrix	2	2	1	1	0
Bryophyte	Fontinalis antipyretica	2	2	1	1	0
Bryophyte	Frisvollia varia	3	2	1	1	1
Bryophyte	Hedwigia ciliata	2	2	1	1	0
Bryophyte	Leucobryum albidum	3	2	1	1	1
Bryophyte	Leucobryum glaucum	1	2	0	1	0
Bryophyte	Leucodon sciuroides	2	2	1	1	0
Bryophyte	Neckera douglasii	2	2	1	1	0
Bryophyte	Niphotrichum elongatum	3	2	1	1	1
Bryophyte	Philonotis fontana	2	2	1	1	0
Bryophyte	Physcomitrium patens	3	2	1	1	1
Bryophyte	Plagiomnium insigne	3	2	1	2	0
Bryophyte	Pohlia nutans	5	2	2	3	0
Bryophyte	Polytrichum commune	1	2	1	0	0
Bryophyte	Pseudotaxiphyllum elegans	2	2	1	1	0
Bryophyte	Pulvigera lyellii	2	2	1	1	0
Bryophyte	Rhynchostegium serrulatum	1	2	1	0	0
Bryophyte	Rhytidiadelphus loreus	2	2	1	1	0
Bryophyte	Schwetschkeopsis fabronia	3	2	1	2	0
Bryophyte	Scouleria aquatica	3	2	1	1	1
Bryophyte	Sphagnum lescurii	1	2	1	0	0
Bryophyte	Sphagnum magellanicum	2	2	1	1	0
Bryophyte	Sphagnum palustre	1	2	1	0	0
Bryophyte	Stereodon subimponens	2	2	1	1	0
Bryophyte	Syntrichia caninervis	3	2	1	2	0
Bryophyte	Syntrichia princeps	3	2	1	1	1
Bryophyte	Takakia lepidozioides	3	2	1	1	1
Bryophyte	Tetraphis pellucida	2	2	1	1	0
Bryophyte	Thuidium delicatulum	2	2	1	1	0
Bryophyte	Timmia austriaca	2	2	1	1	0
Monilophyte	Ceratopteris richardii	1	2	0	1	0
Lycophyte	Diphasiastrum complanatum	4	2	1	2	1
Lycophyte	Selaginella moellendorffii	4	2	1	2	1
Basal Angiosperm	Amborella trichopoda	3	2	1	2	0
Basal Angiosperm	Cinnamomum kanehirae	2	2	1	1	0
Basal Angiosperm	Liriodendron tulipifera	2	2	1	1	0
Basal Angiosperm	Nymphaea colorata	4	2	1	2	1
Eudicot	Anacardium occidentale	4	2	2	1	1
Eudicot	Aquilegia coerulea	4	4	1	2	1
Eudicot	Arabidopsis halleri	3	2	1	1	1
Eudicot	Arabidopsis lyrata	3	2	1	1	1
Eudicot	Arabidopsis thaliana	3	2	1	1	1
Eudicot	Arachis hypogaea	6	4	2	2	2
Eudicot	Beta vulgaris	3	2	1	1	1
Eudicot	Betula platyphylla	2	2	0	1	1
Eudicot	Boechera stricta	3	2	1	1	1
Eudicot	Brassica rapa	4	2	1	2	1
Eudicot	Cakile maritima	3	2	1	1	1
Eudicot	Camelina sativa	11	6	3	5	3
Eudicot	Capsella grandiflora	3	2	1	1	1
Eudicot	Capsella rubella	3	2	1	1	1
Eudicot	Carica papaya	2	2	0	1	1
Eudicot	Carya illinoinensis	3	2	1	1	1
Eudicot	Castanea dentata	3	2	1	1	1
Eudicot	Caulanthus amplexicaulis	5	2	2	2	1
Eudicot	Cercis canadensis	3	2	1	1	1
Eudicot	Chenopodium quinoa	6	4	2	2	2
Eudicot	Cicer arietinum	3	2	1	1	1
Eudicot	Citrus sinensis	4	2	1	2	1
Eudicot	Citrus trifoliata	3	2	1	1	1
Eudicot	Cleome violacea	3	2	1	1	1
Eudicot	Coffea arabica	4	4	1	2	1
Eudicot	Corylus americana	3	2	1	1	1
Eudicot	Corymbia citriodora	4	2	2	1	1
Eudicot	Crambe hispanica	4	2	1	2	1
Eudicot	Cucumis sativus	3	2	1	1	1
Eudicot	Daucus carota	2	2	1	1	0
Eudicot	Descurainia sophioides	3	2	1	1	1
Eudicot	Diptychocarpus strictus	3	2	1	1	1
Eudicot	Ehretia anacua	4	2	1	2	1
Eudicot	Eruca vesicaria	9	2	3	4	2
Eudicot	Erythranthe guttata	3	2	1	1	1
Eudicot	Eschscholzia californica	4	2	2	1	1
Eudicot	Eucalyptus grandis	3	2	1	1	1
Eudicot	Euclidium syriacum	3	2	1	1	1
Eudicot	Eutrema salsugineum	3	2	1	1	1
Eudicot	Fragaria vesca	3	2	1	1	1
Eudicot	Glycine max	5	2	2	1	2
Eudicot	Glycine soja	6	2	2	2	2
Eudicot	Gossypium hirsutum	7	4	3	2	2
Eudicot	Gossypium mustelinum	6	4	2	2	2
Eudicot	Gossypium raimondii	3	2	1	1	1
Eudicot	Gossypium tomentosum	7	4	3	2	2
Eudicot	Helianthus annuus	3	2	1	1	1
Eudicot	Hydrangea quercifolia	2	2	1	1	0
Eudicot	Iberis amara	5	2	2	2	1
Eudicot	Kalanchoe fedtschenkoi	3	2	1	1	1
Eudicot	Kalanchoe laxiflora	6	4	2	2	2
Eudicot	Lactuca sativa	3	2	1	1	1
Eudicot	Lens culinaris	3	2	1	1	1
Eudicot	Lens ervoides	3	2	1	1	1
Eudicot	Lindenbergia philippensis	3	2	1	1	1
Eudicot	Linum usitatissimum	5	2	1	2	2
Eudicot	Lotus japonicus	4	2	2	1	1
Eudicot	Lunaria annua	3	2	1	1	1
Eudicot	Lupinus albus	3	2	1	1	1
Eudicot	Malcolmia maritima	3	2	1	1	1
Eudicot	Manihot esculenta	4	2	1	2	1
Eudicot	Medicago truncatula	4	2	1	2	1
Eudicot	Meniocus linifolius	6	2	2	2	2
Eudicot	Myagrum perfoliatum	3	2	1	1	1
Eudicot	Myrothamnus flabellifolia	3	2	1	1	1
Eudicot	Olea europaea	2	2	0	1	1
Eudicot	Phaseolus acutifolius	3	2	1	1	1
Eudicot	Phaseolus coccineus	4	2	1	1	2
Eudicot	Phaseolus lunatus	3	2	1	1	1
Eudicot	Phaseolus vulgaris	3	2	1	1	1
Eudicot	Populus deltoides	3	2	1	1	1
Eudicot	Populus trichocarpa	4	2	1	2	1
Eudicot	Portulaca amilis	3	2	1	1	1
Eudicot	Prunus persica	3	2	1	1	1
Eudicot	Quercus rubra	3	2	1	1	1
Eudicot	Ricinus communis	2	2	1	0	1
Eudicot	Rorippa islandica	3	2	1	1	1
Eudicot	Salix purpurea	3	2	1	1	1
Eudicot	Schrenkiella parvula	3	2	1	1	1
Eudicot	Sinapis alba	4	2	2	1	1
Eudicot	Solanum tuberosum	5	4	1	2	2
Eudicot	Stanleya pinnata	3	2	2	1	0
Eudicot	Theobroma cacao	3	2	1	1	1
Eudicot	Thlaspi arvense	3	2	1	1	1
Eudicot	Vaccinium darrowii	2	2	1	1
Eudicot	Vicia faba	3	2	1	1	1
Eudicot	Vigna unguiculata	3	2	1	1	1
Eudicot	Vitis vinifera	3	2	1	1	1
Monocot	Acorus calamus	3	2	1	1	1
Monocot	Ananas comosus	3	2	1	1	1
Monocot	Andropogon gerardi	10	6	2	5	3
Monocot	Asparagus officinalis	3	2	1	0	2
Monocot	Brachypodium distachyon	3	2	1	1	1
Monocot	Brachypodium hybridum	6	4	2	2	2
Monocot	Brachypodium mexicanum	5	4	2	2	1
Monocot	Chasmanthium laxum	3	2	1	1	1
Monocot	Dioscorea alata	3	2	1	1	1
Monocot	Eleusine coracana	5	4	2	1	2
Monocot	Hordeum vulgare	3	2	1	1	1
Monocot	Joinvillea ascendens	3	2	1	1	1
Monocot	Miscanthus sinensis	5	2	1	2	2
Monocot	Musa acuminata	3	2	1	1	1
Monocot	Oropetium thomaeum	3	2	1	1	1
Monocot	Oryza sativa	4	2	1	2	1
Monocot	Panicum hallii	3	2	1	1	1
Monocot	Panicum virgatum	6	4	2	2	2
Monocot	Paspalum vaginatum	3	2	1	1	1
Monocot	Setaria italica	3	2	1	1	1
Monocot	Setaria viridis	3	2	1	1	1
Monocot	Sorghum bicolor	5	2	1	3	1
Monocot	Spirodela polyrhiza	2	2	1	1	0
Monocot	Thinopyrum intermedium	11	6	5	3	3
Monocot	Triticum aestivum	9	6	3	3	3
Monocot	Typha latifolia	3	2	1	1	1
Monocot	Urochloa fusca	2	2	0	1	1
Monocot	Yucca filamentosa	4	2	2	1	1
Monocot	Zea mays	3	2	1	1	1
Monocot	Zostera marina	2	2	1	1	0
Gymnosperm	Thuja plicata	2	2	1	1	0
